# Supplementary material for: A molecular classification system for estimating radiotherapy response and anticancer immunity for individual breast cancer patients
Source: Front Oncol. 2023 Oct 20;13:1288698. doi: 10.3389/fonc.2023.1288698 (PMC10623135; doi:10.3389/fonc.2023.1288698)
Supplement: Supplementary Table 1 — The list of RRGs. [file Table_1.xlsx]

## Sheet: Sheet1
ensembl_gene_id	external_gen_x000D_e_name	gene_biotype
ENSG00000115414	FN1	protein_coding
ENSG00000198888	MT-ND1	protein_coding
ENSG00000151632	AKR1C2	protein_coding
ENSG00000242265	PEG10	protein_coding
ENSG00000164741	DLC1	protein_coding
ENSG00000146674	IGFBP3	protein_coding
ENSG00000145632	PLK2	protein_coding
ENSG00000079805	DNM2	protein_coding
ENSG00000187134	AKR1C1	protein_coding
ENSG00000096696	DSP	protein_coding
ENSG00000101871	MID1	protein_coding
ENSG00000038427	VCAN	protein_coding
ENSG00000168209	DDIT4	protein_coding
ENSG00000104419	NDRG1	protein_coding
ENSG00000170004	CHD3	protein_coding
ENSG00000170477	KRT4	protein_coding
ENSG00000073756	PTGS2	protein_coding
ENSG00000064651	SLC12A2	protein_coding
ENSG00000131462	TUBG1	protein_coding
ENSG00000018236	CNTN1	protein_coding
ENSG00000163735	CXCL5	protein_coding
ENSG00000170381	SEMA3E	protein_coding
ENSG00000128524	ATP6V1F	protein_coding
ENSG00000215182	MUC5AC	protein_coding
ENSG00000169851	PCDH7	protein_coding
ENSG00000140538	NTRK3	protein_coding
ENSG00000086061	DNAJA1	protein_coding
ENSG00000004799	PDK4	protein_coding
ENSG00000091129	NRCAM	protein_coding
ENSG00000228253	MT-ATP8	protein_coding
ENSG00000089289	IGBP1	protein_coding
ENSG00000006453	BAIAP2L1	protein_coding
ENSG00000003436	TFPI	protein_coding
ENSG00000183684	ALYREF	protein_coding
ENSG00000106780	MEGF9	protein_coding
ENSG00000000971	CFH	protein_coding
ENSG00000167106	FAM102A	protein_coding
ENSG00000171345	KRT19	protein_coding
ENSG00000167468	GPX4	protein_coding
ENSG00000075426	FOSL2	protein_coding
ENSG00000104805	NUCB1	protein_coding
ENSG00000024422	EHD2	protein_coding
ENSG00000275395	FCGBP	protein_coding
ENSG00000066468	FGFR2	protein_coding
ENSG00000139289	PHLDA1	protein_coding
ENSG00000108106	UBE2S	protein_coding
ENSG00000171867	PRNP	protein_coding
ENSG00000124429	POF1B	protein_coding
ENSG00000142798	HSPG2	protein_coding
ENSG00000105825	TFPI2	protein_coding
ENSG00000146374	RSPO3	protein_coding
ENSG00000184226	PCDH9	protein_coding
ENSG00000118898	PPL	protein_coding
ENSG00000103275	UBE2I	protein_coding
ENSG00000168453	HR	protein_coding
ENSG00000005889	ZFX	protein_coding
ENSG00000272398	CD24	protein_coding
ENSG00000065054	SLC9A3R2	protein_coding
ENSG00000076864	RAP1GAP	protein_coding
ENSG00000163811	WDR43	protein_coding
ENSG00000130985	UBA1	protein_coding
ENSG00000146166	LGSN	protein_coding
ENSG00000138061	CYP1B1	protein_coding
ENSG00000102172	SMS	protein_coding
ENSG00000152818	UTRN	protein_coding
ENSG00000171617	ENC1	protein_coding
ENSG00000107984	DKK1	protein_coding
ENSG00000164032	H2AFZ	protein_coding
ENSG00000102317	RBM3	protein_coding
ENSG00000182809	CRIP2	protein_coding
ENSG00000131470	PSMC3IP	protein_coding
ENSG00000156510	HKDC1	protein_coding
ENSG00000153922	CHD1	protein_coding
ENSG00000132561	MATN2	protein_coding
ENSG00000158856	DMTN	protein_coding
ENSG00000100504	PYGL	protein_coding
ENSG00000112877	CEP72	protein_coding
ENSG00000182621	PLCB1	protein_coding
ENSG00000108691	CCL2	protein_coding
ENSG00000152661	GJA1	protein_coding
ENSG00000130204	TOMM40	protein_coding
ENSG00000171848	RRM2	protein_coding
ENSG00000123384	LRP1	protein_coding
ENSG00000144057	ST6GAL2	protein_coding
ENSG00000169925	BRD3	protein_coding
ENSG00000198840	MT-ND3	protein_coding
ENSG00000111799	COL12A1	protein_coding
ENSG00000157214	STEAP2	protein_coding
ENSG00000242372	EIF6	protein_coding
ENSG00000131018	SYNE1	protein_coding
ENSG00000033170	FUT8	protein_coding
ENSG00000072422	RHOBTB1	protein_coding
ENSG00000197170	PSMD12	protein_coding
ENSG00000141564	RPTOR	protein_coding
ENSG00000130725	UBE2M	protein_coding
ENSG00000111275	ALDH2	protein_coding
ENSG00000168646	AXIN2	protein_coding
ENSG00000173848	NET1	protein_coding
ENSG00000138162	TACC2	protein_coding
ENSG00000178996	SNX18	protein_coding
ENSG00000240694	PNMA2	protein_coding
ENSG00000117983	MUC5B	protein_coding
ENSG00000088247	KHSRP	protein_coding
ENSG00000186350	RXRA	protein_coding
ENSG00000088826	SMOX	protein_coding
ENSG00000117139	KDM5B	protein_coding
ENSG00000169410	PTPN9	protein_coding
ENSG00000175756	AURKAIP1	protein_coding
ENSG00000006118	TMEM132A	protein_coding
ENSG00000164338	UTP15	protein_coding
ENSG00000090924	PLEKHG2	protein_coding
ENSG00000101040	ZMYND8	protein_coding
ENSG00000103888	CEMIP	protein_coding
ENSG00000141510	TP53	protein_coding
ENSG00000101004	NINL	protein_coding
ENSG00000088038	CNOT3	protein_coding
ENSG00000151892	GFRA1	protein_coding
ENSG00000187634	SAMD11	protein_coding
ENSG00000121073	SLC35B1	protein_coding
ENSG00000141013	GAS8	protein_coding
ENSG00000115946	PNO1	protein_coding
ENSG00000154305	MIA3	protein_coding
ENSG00000138193	PLCE1	protein_coding
ENSG00000103111	MON1B	protein_coding
ENSG00000167306	MYO5B	protein_coding
ENSG00000130508	PXDN	protein_coding
ENSG00000108375	RNF43	protein_coding
ENSG00000119812	FAM98A	protein_coding
ENSG00000155545	MIER3	protein_coding
ENSG00000115993	TRAK2	protein_coding
ENSG00000041353	RAB27B	protein_coding
ENSG00000092853	CLSPN	protein_coding
ENSG00000165323	FAT3	protein_coding
ENSG00000074416	MGLL	protein_coding
ENSG00000081041	CXCL2	protein_coding
ENSG00000171604	CXXC5	protein_coding
ENSG00000088992	TESC	protein_coding
ENSG00000198722	UNC13B	protein_coding
ENSG00000162627	SNX7	protein_coding
ENSG00000164647	STEAP1	protein_coding
ENSG00000119326	CTNNAL1	protein_coding
ENSG00000184347	SLIT3	protein_coding
ENSG00000117394	SLC2A1	protein_coding
ENSG00000125356	NDUFA1	protein_coding
ENSG00000177200	CHD9	protein_coding
ENSG00000072071	ADGRL1	protein_coding
ENSG00000186395	KRT10	protein_coding
ENSG00000125835	SNRPB	protein_coding
ENSG00000172927	MYEOV	protein_coding
ENSG00000114374	USP9Y	protein_coding
ENSG00000078061	ARAF	protein_coding
ENSG00000174446	SNAPC5	protein_coding
ENSG00000079215	SLC1A3	protein_coding
ENSG00000116574	RHOU	protein_coding
ENSG00000196526	AFAP1	protein_coding
ENSG00000159593	NAE1	protein_coding
ENSG00000166938	DIS3L	protein_coding
ENSG00000012174	MBTPS2	protein_coding
ENSG00000186871	ERCC6L	protein_coding
ENSG00000106355	LSM5	protein_coding
ENSG00000163683	SMIM14	protein_coding
ENSG00000132639	SNAP25	protein_coding
ENSG00000123131	PRDX4	protein_coding
ENSG00000196704	AMZ2	protein_coding
ENSG00000162734	PEA15	protein_coding
ENSG00000065882	TBC1D1	protein_coding
ENSG00000078018	MAP2	protein_coding
ENSG00000169174	PCSK9	protein_coding
ENSG00000067798	NAV3	protein_coding
ENSG00000155097	ATP6V1C1	protein_coding
ENSG00000104760	FGL1	protein_coding
ENSG00000141698	NT5C3B	protein_coding
ENSG00000120063	GNA13	protein_coding
ENSG00000103202	NME4	protein_coding
ENSG00000100292	HMOX1	protein_coding
ENSG00000186660	ZFP91	protein_coding
ENSG00000058729	RIOK2	protein_coding
ENSG00000115183	TANC1	protein_coding
ENSG00000146574	CCZ1B	protein_coding
ENSG00000173918	C1QTNF1	protein_coding
ENSG00000112992	NNT	protein_coding
ENSG00000109133	TMEM33	protein_coding
ENSG00000130433	CACNG6	protein_coding
ENSG00000095321	CRAT	protein_coding
ENSG00000213918	DNASE1	protein_coding
ENSG00000140284	SLC27A2	protein_coding
ENSG00000136950	ARPC5L	protein_coding
ENSG00000130158	DOCK6	protein_coding
ENSG00000164244	PRRC1	protein_coding
ENSG00000186472	PCLO	protein_coding
ENSG00000104765	BNIP3L	protein_coding
ENSG00000163170	BOLA3	protein_coding
ENSG00000143315	PIGM	protein_coding
ENSG00000141456	PELP1	protein_coding
ENSG00000123358	NR4A1	protein_coding
ENSG00000130165	ELOF1	protein_coding
ENSG00000130707	ASS1	protein_coding
ENSG00000168090	COPS6	protein_coding
ENSG00000264364	DYNLL2	protein_coding
ENSG00000164638	SLC29A4	protein_coding
ENSG00000196872	KIAA1211L	protein_coding
ENSG00000120800	UTP20	protein_coding
ENSG00000158528	PPP1R9A	protein_coding
ENSG00000081087	OSTM1	protein_coding
ENSG00000175592	FOSL1	protein_coding
ENSG00000119048	UBE2B	protein_coding
ENSG00000172175	MALT1	protein_coding
ENSG00000132326	PER2	protein_coding
ENSG00000125434	SLC25A35	protein_coding
ENSG00000118596	SLC16A7	protein_coding
ENSG00000173674	EIF1AX	protein_coding
ENSG00000049167	ERCC8	protein_coding
ENSG00000141232	TOB1	protein_coding
ENSG00000090905	TNRC6A	protein_coding
ENSG00000145050	MANF	protein_coding
ENSG00000178971	CTC1	protein_coding
ENSG00000144290	SLC4A10	protein_coding
ENSG00000107890	ANKRD26	protein_coding
ENSG00000086548	CEACAM6	protein_coding
ENSG00000072832	CRMP1	protein_coding
ENSG00000124882	EREG	protein_coding
ENSG00000150990	DHX37	protein_coding
ENSG00000111880	RNGTT	protein_coding
ENSG00000163739	CXCL1	protein_coding
ENSG00000141560	FN3KRP	protein_coding
ENSG00000241119	UGT1A9	protein_coding
ENSG00000130635	COL5A1	protein_coding
ENSG00000100139	MICALL1	protein_coding
ENSG00000121749	TBC1D15	protein_coding
ENSG00000168393	DTYMK	protein_coding
ENSG00000101811	CSTF2	protein_coding
ENSG00000108826	MRPL27	protein_coding
ENSG00000103326	CAPN15	protein_coding
ENSG00000136925	TSTD2	protein_coding
ENSG00000004468	CD38	protein_coding
ENSG00000110104	CCDC86	protein_coding
ENSG00000124766	SOX4	protein_coding
ENSG00000139625	MAP3K12	protein_coding
ENSG00000163814	CDCP1	protein_coding
ENSG00000181143	MUC16	protein_coding
ENSG00000116096	SPR	protein_coding
ENSG00000106541	AGR2	protein_coding
ENSG00000224877	NDUFAF8	protein_coding
ENSG00000181381	DDX60L	protein_coding
ENSG00000183098	GPC6	protein_coding
ENSG00000113657	DPYSL3	protein_coding
ENSG00000148677	ANKRD1	protein_coding
ENSG00000166619	BLCAP	protein_coding
ENSG00000174840	PDE12	protein_coding
ENSG00000171453	POLR1C	protein_coding
ENSG00000048649	RSF1	protein_coding
ENSG00000147475	ERLIN2	protein_coding
ENSG00000163870	TPRA1	protein_coding
ENSG00000111775	COX6A1	protein_coding
ENSG00000135338	LCA5	protein_coding
ENSG00000117528	ABCD3	protein_coding
ENSG00000136854	STXBP1	protein_coding
ENSG00000169231	THBS3	protein_coding
ENSG00000164543	STK17A	protein_coding
ENSG00000140961	OSGIN1	protein_coding
ENSG00000135111	TBX3	protein_coding
ENSG00000137492	THAP12	protein_coding
ENSG00000106804	C5	protein_coding
ENSG00000113916	BCL6	protein_coding
ENSG00000117155	SSX2IP	protein_coding
ENSG00000173599	PC	protein_coding
ENSG00000103528	SYT17	protein_coding
ENSG00000079112	CDH17	protein_coding
ENSG00000134762	DSC3	protein_coding
ENSG00000184992	BRI3BP	protein_coding
ENSG00000163346	PBXIP1	protein_coding
ENSG00000113621	TXNDC15	protein_coding
ENSG00000069011	PITX1	protein_coding
ENSG00000127324	TSPAN8	protein_coding
ENSG00000100154	TTC28	protein_coding
ENSG00000126767	ELK1	protein_coding
ENSG00000152700	SAR1B	protein_coding
ENSG00000123178	SPRYD7	protein_coding
ENSG00000233276	GPX1	protein_coding
ENSG00000065559	MAP2K4	protein_coding
ENSG00000184922	FMNL1	protein_coding
ENSG00000101911	PRPS2	protein_coding
ENSG00000185344	ATP6V0A2	protein_coding
ENSG00000114861	FOXP1	protein_coding
ENSG00000169896	ITGAM	protein_coding
ENSG00000101868	POLA1	protein_coding
ENSG00000172716	SLFN11	protein_coding
ENSG00000151690	MFSD6	protein_coding
ENSG00000177971	IMP3	protein_coding
ENSG00000049323	LTBP1	protein_coding
ENSG00000167302	TEPSIN	protein_coding
ENSG00000141741	MIEN1	protein_coding
ENSG00000269343	ZNF587B	protein_coding
ENSG00000112110	MRPL18	protein_coding
ENSG00000135241	PNPLA8	protein_coding
ENSG00000173141	MRPL57	protein_coding
ENSG00000196562	SULF2	protein_coding
ENSG00000221823	PPP3R1	protein_coding
ENSG00000150347	ARID5B	protein_coding
ENSG00000102753	KPNA3	protein_coding
ENSG00000198157	HMGN5	protein_coding
ENSG00000103534	TMC5	protein_coding
ENSG00000257365	FNTB	protein_coding
ENSG00000004866	ST7	protein_coding
ENSG00000167767	KRT80	protein_coding
ENSG00000144560	VGLL4	protein_coding
ENSG00000160953	MUM1	protein_coding
ENSG00000103494	RPGRIP1L	protein_coding
ENSG00000179348	GATA2	protein_coding
ENSG00000126107	HECTD3	protein_coding
ENSG00000068438	FTSJ1	protein_coding
ENSG00000133739	LRRCC1	protein_coding
ENSG00000166548	TK2	protein_coding
ENSG00000174442	ZWILCH	protein_coding
ENSG00000166333	ILK	protein_coding
ENSG00000101493	ZNF516	protein_coding
ENSG00000048028	USP28	protein_coding
ENSG00000196782	MAML3	protein_coding
ENSG00000102287	GABRE	protein_coding
ENSG00000100124	ANKRD54	protein_coding
ENSG00000095015	MAP3K1	protein_coding
ENSG00000143512	HHIPL2	protein_coding
ENSG00000132963	POMP	protein_coding
ENSG00000166165	CKB	protein_coding
ENSG00000065361	ERBB3	protein_coding
ENSG00000197555	SIPA1L1	protein_coding
ENSG00000117114	ADGRL2	protein_coding
ENSG00000099977	DDT	protein_coding
ENSG00000161249	DMKN	protein_coding
ENSG00000100889	PCK2	protein_coding
ENSG00000155465	SLC7A7	protein_coding
ENSG00000143971	ETAA1	protein_coding
ENSG00000167394	ZNF668	protein_coding
ENSG00000182197	EXT1	protein_coding
ENSG00000083544	TDRD3	protein_coding
ENSG00000108984	MAP2K6	protein_coding
ENSG00000184232	OAF	protein_coding
ENSG00000117751	PPP1R8	protein_coding
ENSG00000121931	LRIF1	protein_coding
ENSG00000235162	C12orf75	protein_coding
ENSG00000171492	LRRC8D	protein_coding
ENSG00000162409	PRKAA2	protein_coding
ENSG00000197296	FITM2	protein_coding
ENSG00000107815	TWNK	protein_coding
ENSG00000188375	H3F3C	protein_coding
ENSG00000185561	TLCD2	protein_coding
ENSG00000214706	IFRD2	protein_coding
ENSG00000122643	NT5C3A	protein_coding
ENSG00000121064	SCPEP1	protein_coding
ENSG00000187678	SPRY4	protein_coding
ENSG00000184220	CMSS1	protein_coding
ENSG00000160190	SLC37A1	protein_coding
ENSG00000090565	RAB11FIP3	protein_coding
ENSG00000065485	PDIA5	protein_coding
ENSG00000072135	PTPN18	protein_coding
ENSG00000167112	TRUB2	protein_coding
ENSG00000164307	ERAP1	protein_coding
ENSG00000151726	ACSL1	protein_coding
ENSG00000137700	SLC37A4	protein_coding
ENSG00000163882	POLR2H	protein_coding
ENSG00000107331	ABCA2	protein_coding
ENSG00000064309	CDON	protein_coding
ENSG00000149182	ARFGAP2	protein_coding
ENSG00000115902	SLC1A4	protein_coding
ENSG00000247077	PGAM5	protein_coding
ENSG00000188158	NHS	protein_coding
ENSG00000225973	PIGBOS1	protein_coding
ENSG00000255112	CHMP1B	protein_coding
ENSG00000149212	SESN3	protein_coding
ENSG00000136828	RALGPS1	protein_coding
ENSG00000083099	LYRM2	protein_coding
ENSG00000065325	GLP2R	protein_coding
ENSG00000115289	PCGF1	protein_coding
ENSG00000163898	LIPH	protein_coding
ENSG00000095794	CREM	protein_coding
ENSG00000264230	ANXA8L1	protein_coding
ENSG00000116809	ZBTB17	protein_coding
ENSG00000100836	PABPN1	protein_coding
ENSG00000176406	RIMS2	protein_coding
ENSG00000067533	RRP15	protein_coding
ENSG00000166106	ADAMTS15	protein_coding
ENSG00000146670	CDCA5	protein_coding
ENSG00000086200	IPO11	protein_coding
ENSG00000119673	ACOT2	protein_coding
ENSG00000145908	ZNF300	protein_coding
ENSG00000169519	METTL15	protein_coding
ENSG00000136897	MRPL50	protein_coding
ENSG00000088356	PDRG1	protein_coding
ENSG00000006327	TNFRSF12A	protein_coding
ENSG00000197696	NMB	protein_coding
ENSG00000183421	RIPK4	protein_coding
ENSG00000185201	IFITM2	protein_coding
ENSG00000011638	TMEM159	protein_coding
ENSG00000086504	MRPL28	protein_coding
ENSG00000167720	SRR	protein_coding
ENSG00000122696	SLC25A51	protein_coding
ENSG00000082074	FYB1	protein_coding
ENSG00000118985	ELL2	protein_coding
ENSG00000166046	TCP11L2	protein_coding
ENSG00000163125	RPRD2	protein_coding
ENSG00000161204	ABCF3	protein_coding
ENSG00000128274	A4GALT	protein_coding
ENSG00000185989	RASA3	protein_coding
ENSG00000139133	ALG10	protein_coding
ENSG00000143553	SNAPIN	protein_coding
ENSG00000111412	C12orf49	protein_coding
ENSG00000187187	ZNF546	protein_coding
ENSG00000123892	RAB38	protein_coding
ENSG00000059145	UNKL	protein_coding
ENSG00000175221	MED16	protein_coding
ENSG00000239306	RBM14	protein_coding
ENSG00000106077	ABHD11	protein_coding
ENSG00000172893	DHCR7	protein_coding
ENSG00000178695	KCTD12	protein_coding
ENSG00000158122	AAED1	protein_coding
ENSG00000102098	SCML2	protein_coding
ENSG00000133731	IMPA1	protein_coding
ENSG00000171365	CLCN5	protein_coding
ENSG00000225828	FAM229A	protein_coding
ENSG00000106066	CPVL	protein_coding
ENSG00000125734	GPR108	protein_coding
ENSG00000073350	LLGL2	protein_coding
ENSG00000113790	EHHADH	protein_coding
ENSG00000102265	TIMP1	protein_coding
ENSG00000107281	NPDC1	protein_coding
ENSG00000181638	ZFP41	protein_coding
ENSG00000182568	SATB1	protein_coding
ENSG00000109321	AREG	protein_coding
ENSG00000111860	CEP85L	protein_coding
ENSG00000184897	H1FX	protein_coding
ENSG00000102103	PQBP1	protein_coding
ENSG00000005249	PRKAR2B	protein_coding
ENSG00000164284	GRPEL2	protein_coding
ENSG00000170836	PPM1D	protein_coding
ENSG00000165175	MID1IP1	protein_coding
ENSG00000139344	AMDHD1	protein_coding
ENSG00000182512	GLRX5	protein_coding
ENSG00000038295	TLL1	protein_coding
ENSG00000204304	PBX2	protein_coding
ENSG00000129521	EGLN3	protein_coding
ENSG00000148339	SLC25A25	protein_coding
ENSG00000123395	ATG101	protein_coding
ENSG00000090520	DNAJB11	protein_coding
ENSG00000012171	SEMA3B	protein_coding
ENSG00000127152	BCL11B	protein_coding
ENSG00000104472	CHRAC1	protein_coding
ENSG00000170500	LONRF2	protein_coding
ENSG00000110427	KIAA1549L	protein_coding
ENSG00000056998	GYG2	protein_coding
ENSG00000137038	DMAC1	protein_coding
ENSG00000169136	ATF5	protein_coding
ENSG00000168944	CEP120	protein_coding
ENSG00000132612	VPS4A	protein_coding
ENSG00000152413	HOMER1	protein_coding
ENSG00000104886	PLEKHJ1	protein_coding
ENSG00000074855	ANO8	protein_coding
ENSG00000197779	ZNF81	protein_coding
ENSG00000184831	APOO	protein_coding
ENSG00000139278	GLIPR1	protein_coding
ENSG00000151883	PARP8	protein_coding
ENSG00000105879	CBLL1	protein_coding
ENSG00000254093	PINX1	protein_coding
ENSG00000074590	NUAK1	protein_coding
ENSG00000151304	SRFBP1	protein_coding
ENSG00000261236	BOP1	protein_coding
ENSG00000164442	CITED2	protein_coding
ENSG00000156304	SCAF4	protein_coding
ENSG00000101076	HNF4A	protein_coding
ENSG00000072840	EVC	protein_coding
ENSG00000138031	ADCY3	protein_coding
ENSG00000095303	PTGS1	protein_coding
ENSG00000186193	SAPCD2	protein_coding
ENSG00000178074	C2orf69	protein_coding
ENSG00000124333	VAMP7	protein_coding
ENSG00000033327	GAB2	protein_coding
ENSG00000168679	SLC16A4	protein_coding
ENSG00000155592	ZKSCAN2	protein_coding
ENSG00000142784	WDTC1	protein_coding
ENSG00000159314	ARHGAP27	protein_coding
ENSG00000273611	ZNHIT3	protein_coding
ENSG00000117748	RPA2	protein_coding
ENSG00000124243	BCAS4	protein_coding
ENSG00000160799	CCDC12	protein_coding
ENSG00000188807	TMEM201	protein_coding
ENSG00000104142	VPS18	protein_coding
ENSG00000179912	R3HDM2	protein_coding
ENSG00000008513	ST3GAL1	protein_coding
ENSG00000125731	SH2D3A	protein_coding
ENSG00000189180	ZNF33A	protein_coding
ENSG00000087266	SH3BP2	protein_coding
ENSG00000058668	ATP2B4	protein_coding
ENSG00000172671	ZFAND4	protein_coding
ENSG00000087510	TFAP2C	protein_coding
ENSG00000172795	DCP2	protein_coding
ENSG00000106537	TSPAN13	protein_coding
ENSG00000125375	ATP5S	protein_coding
ENSG00000134490	TMEM241	protein_coding
ENSG00000117305	HMGCL	protein_coding
ENSG00000115457	IGFBP2	protein_coding
ENSG00000150977	RILPL2	protein_coding
ENSG00000198920	KIAA0753	protein_coding
ENSG00000122490	PQLC1	protein_coding
ENSG00000121964	GTDC1	protein_coding
ENSG00000075407	ZNF37A	protein_coding
ENSG00000165240	ATP7A	protein_coding
ENSG00000132359	RAP1GAP2	protein_coding
ENSG00000110200	ANAPC15	protein_coding
ENSG00000124383	MPHOSPH10	protein_coding
ENSG00000249992	TMEM158	protein_coding
ENSG00000162852	CNST	protein_coding
ENSG00000174989	FBXW8	protein_coding
ENSG00000178502	KLHL11	protein_coding
ENSG00000005194	CIAPIN1	protein_coding
ENSG00000079308	TNS1	protein_coding
ENSG00000111885	MAN1A1	protein_coding
ENSG00000205413	SAMD9	protein_coding
ENSG00000015532	XYLT2	protein_coding
ENSG00000134108	ARL8B	protein_coding
ENSG00000100625	SIX4	protein_coding
ENSG00000129925	TMEM8A	protein_coding
ENSG00000154240	CEP112	protein_coding
ENSG00000006757	PNPLA4	protein_coding
ENSG00000162378	ZYG11B	protein_coding
ENSG00000146067	FAM193B	protein_coding
ENSG00000181004	BBS12	protein_coding
ENSG00000143850	PLEKHA6	protein_coding
ENSG00000095777	MYO3A	protein_coding
ENSG00000005486	RHBDD2	protein_coding
ENSG00000170653	ATF7	protein_coding
ENSG00000136159	NUDT15	protein_coding
ENSG00000112651	MRPL2	protein_coding
ENSG00000185499	MUC1	protein_coding
ENSG00000088876	ZNF343	protein_coding
ENSG00000104447	TRPS1	protein_coding
ENSG00000088538	DOCK3	protein_coding
ENSG00000166526	ZNF3	protein_coding
ENSG00000172273	HINFP	protein_coding
ENSG00000197043	ANXA6	protein_coding
ENSG00000198331	HYLS1	protein_coding
ENSG00000142039	CCDC97	protein_coding
ENSG00000033011	ALG1	protein_coding
ENSG00000186814	ZSCAN30	protein_coding
ENSG00000166166	TRMT61A	protein_coding
ENSG00000134070	IRAK2	protein_coding
ENSG00000162522	KIAA1522	protein_coding
ENSG00000101945	SUV39H1	protein_coding
ENSG00000167118	URM1	protein_coding
ENSG00000121957	GPSM2	protein_coding
ENSG00000144645	OSBPL10	protein_coding
ENSG00000163743	RCHY1	protein_coding
ENSG00000135365	PHF21A	protein_coding
ENSG00000160113	NR2F6	protein_coding
ENSG00000176371	ZSCAN2	protein_coding
ENSG00000127580	WDR24	protein_coding
ENSG00000005108	THSD7A	protein_coding
ENSG00000205208	C4orf46	protein_coding
ENSG00000137100	DCTN3	protein_coding
ENSG00000149476	TKFC	protein_coding
ENSG00000171103	TRMT61B	protein_coding
ENSG00000142327	RNPEPL1	protein_coding
ENSG00000107951	MTPAP	protein_coding
ENSG00000165757	JCAD	protein_coding
ENSG00000166582	CENPV	protein_coding
ENSG00000086712	TXLNG	protein_coding
ENSG00000188343	FAM92A	protein_coding
ENSG00000005075	POLR2J	protein_coding
ENSG00000136933	RABEPK	protein_coding
ENSG00000185404	SP140L	protein_coding
ENSG00000163950	SLBP	protein_coding
ENSG00000154122	ANKH	protein_coding
ENSG00000135698	MPHOSPH6	protein_coding
ENSG00000119862	LGALSL	protein_coding
ENSG00000047457	CP	protein_coding
ENSG00000146950	SHROOM2	protein_coding
ENSG00000139437	TCHP	protein_coding
ENSG00000135315	CEP162	protein_coding
ENSG00000197961	ZNF121	protein_coding
ENSG00000008282	SYPL1	protein_coding
ENSG00000198856	OSTC	protein_coding
ENSG00000185920	PTCH1	protein_coding
ENSG00000112294	ALDH5A1	protein_coding
ENSG00000160446	ZDHHC12	protein_coding
ENSG00000175854	SWI5	protein_coding
ENSG00000161980	POLR3K	protein_coding
ENSG00000102109	PCSK1N	protein_coding
ENSG00000163611	SPICE1	protein_coding
ENSG00000162664	ZNF326	protein_coding
ENSG00000187051	RPS19BP1	protein_coding
ENSG00000166398	KIAA0355	protein_coding
ENSG00000152078	TMEM56	protein_coding
ENSG00000164938	TP53INP1	protein_coding
ENSG00000007047	MARK4	protein_coding
ENSG00000140006	WDR89	protein_coding
ENSG00000160199	PKNOX1	protein_coding
ENSG00000181472	ZBTB2	protein_coding
ENSG00000184368	MAP7D2	protein_coding
ENSG00000198298	ZNF485	protein_coding
ENSG00000140326	CDAN1	protein_coding
ENSG00000213246	SUPT4H1	protein_coding
ENSG00000148481	MINDY3	protein_coding
ENSG00000108439	PNPO	protein_coding
ENSG00000117143	UAP1	protein_coding
ENSG00000180884	ZNF792	protein_coding
ENSG00000146834	MEPCE	protein_coding
ENSG00000263528	IKBKE	protein_coding
ENSG00000166313	APBB1	protein_coding
ENSG00000135537	AFG1L	protein_coding
ENSG00000086015	MAST2	protein_coding
ENSG00000204264	PSMB8	protein_coding
ENSG00000124787	RPP40	protein_coding
ENSG00000163082	SGPP2	protein_coding
ENSG00000165521	EML5	protein_coding
ENSG00000164221	CCDC112	protein_coding
ENSG00000100479	POLE2	protein_coding
ENSG00000133619	KRBA1	protein_coding
ENSG00000157625	TAB3	protein_coding
ENSG00000048471	SNX29	protein_coding
ENSG00000092094	OSGEP	protein_coding
ENSG00000162757	C1orf74	protein_coding
ENSG00000174136	RGMB	protein_coding
ENSG00000105849	TWISTNB	protein_coding
ENSG00000163993	S100P	protein_coding
ENSG00000155893	PXYLP1	protein_coding
ENSG00000186767	SPIN4	protein_coding
ENSG00000113739	STC2	protein_coding
ENSG00000140481	CCDC33	protein_coding
ENSG00000104369	JPH1	protein_coding
ENSG00000179085	DPM3	protein_coding
ENSG00000130881	LRP3	protein_coding
ENSG00000232388	SMIM26	protein_coding
ENSG00000114631	PODXL2	protein_coding
ENSG00000122687	MRM2	protein_coding
ENSG00000136237	RAPGEF5	protein_coding
ENSG00000074047	GLI2	protein_coding
ENSG00000103249	CLCN7	protein_coding
ENSG00000166225	FRS2	protein_coding
ENSG00000122741	DCAF10	protein_coding
ENSG00000172977	KAT5	protein_coding
ENSG00000014914	MTMR11	protein_coding
ENSG00000273542	HIST1H4K	protein_coding
ENSG00000181751	C5orf30	protein_coding
ENSG00000181481	RNF135	protein_coding
ENSG00000117620	SLC35A3	protein_coding
ENSG00000153485	TMEM251	protein_coding
ENSG00000112130	RNF8	protein_coding
ENSG00000119686	FLVCR2	protein_coding
ENSG00000104332	SFRP1	protein_coding
ENSG00000062725	APPBP2	protein_coding
ENSG00000188811	NHLRC3	protein_coding
ENSG00000138073	PREB	protein_coding
ENSG00000156374	PCGF6	protein_coding
ENSG00000002549	LAP3	protein_coding
ENSG00000164597	COG5	protein_coding
ENSG00000273079	GRIN2B	protein_coding
ENSG00000122707	RECK	protein_coding
ENSG00000119231	SENP5	protein_coding
ENSG00000205903	ZNF316	protein_coding
ENSG00000189057	FAM111B	protein_coding
ENSG00000203950	RTL8A	protein_coding
ENSG00000130054	FAM155B	protein_coding
ENSG00000157191	NECAP2	protein_coding
ENSG00000140365	COMMD4	protein_coding
ENSG00000049883	PTCD2	protein_coding
ENSG00000169129	AFAP1L2	protein_coding
ENSG00000135919	SERPINE2	protein_coding
ENSG00000101935	AMMECR1	protein_coding
ENSG00000144034	TPRKB	protein_coding
ENSG00000131094	C1QL1	protein_coding
ENSG00000152782	PANK1	protein_coding
ENSG00000164144	ARFIP1	protein_coding
ENSG00000197959	DNM3	protein_coding
ENSG00000144802	NFKBIZ	protein_coding
ENSG00000089199	CHGB	protein_coding
ENSG00000148926	ADM	protein_coding
ENSG00000001167	NFYA	protein_coding
ENSG00000130304	SLC27A1	protein_coding
ENSG00000149260	CAPN5	protein_coding
ENSG00000156650	KAT6B	protein_coding
ENSG00000176454	LPCAT4	protein_coding
ENSG00000169756	LIMS1	protein_coding
ENSG00000142408	CACNG8	protein_coding
ENSG00000169696	ASPSCR1	protein_coding
ENSG00000100982	PCIF1	protein_coding
ENSG00000165449	SLC16A9	protein_coding
ENSG00000275221	HIST1H2AK	protein_coding
ENSG00000156103	MMP16	protein_coding
ENSG00000149792	MRPL49	protein_coding
ENSG00000219545	UMAD1	protein_coding
ENSG00000119616	FCF1	protein_coding
ENSG00000166377	ATP9B	protein_coding
ENSG00000139835	GRTP1	protein_coding
ENSG00000145740	SLC30A5	protein_coding
ENSG00000168268	NT5DC2	protein_coding
ENSG00000147316	MCPH1	protein_coding
ENSG00000167384	ZNF180	protein_coding
ENSG00000187098	MITF	protein_coding
ENSG00000179562	GCC1	protein_coding
ENSG00000182472	CAPN12	protein_coding
ENSG00000119950	MXI1	protein_coding
ENSG00000113593	PPWD1	protein_coding
ENSG00000197483	ZNF628	protein_coding
ENSG00000176896	TCEANC	protein_coding
ENSG00000130958	SLC35D2	protein_coding
ENSG00000105520	PLPPR2	protein_coding
ENSG00000164187	LMBRD2	protein_coding
ENSG00000167969	ECI1	protein_coding
ENSG00000117115	PADI2	protein_coding
ENSG00000064652	SNX24	protein_coding
ENSG00000186318	BACE1	protein_coding
ENSG00000196182	STK40	protein_coding
ENSG00000204389	HSPA1A	protein_coding
ENSG00000164086	DUSP7	protein_coding
ENSG00000171729	TMEM51	protein_coding
ENSG00000110057	UNC93B1	protein_coding
ENSG00000177103	DSCAML1	protein_coding
ENSG00000139977	NAA30	protein_coding
ENSG00000239264	TXNDC5	protein_coding
ENSG00000131732	ZCCHC9	protein_coding
ENSG00000182952	HMGN4	protein_coding
ENSG00000018699	TTC27	protein_coding
ENSG00000139618	BRCA2	protein_coding
ENSG00000179532	DNHD1	protein_coding
ENSG00000147905	ZCCHC7	protein_coding
ENSG00000167447	SMG8	protein_coding
ENSG00000099956	SMARCB1	protein_coding
ENSG00000173805	HAP1	protein_coding
ENSG00000101052	IFT52	protein_coding
ENSG00000168591	TMUB2	protein_coding
ENSG00000115947	ORC4	protein_coding
ENSG00000158234	FAIM	protein_coding
ENSG00000136770	DNAJC1	protein_coding
ENSG00000177548	RABEP2	protein_coding
ENSG00000157107	FCHO2	protein_coding
ENSG00000198799	LRIG2	protein_coding
ENSG00000151287	TEX30	protein_coding
ENSG00000161847	RAVER1	protein_coding
ENSG00000204271	SPIN3	protein_coding
ENSG00000120334	CENPL	protein_coding
ENSG00000146083	RNF44	protein_coding
ENSG00000213213	CCDC183	protein_coding
ENSG00000170439	METTL7B	protein_coding
ENSG00000034677	RNF19A	protein_coding
ENSG00000119681	LTBP2	protein_coding
ENSG00000142252	GEMIN7	protein_coding
ENSG00000135253	KCP	protein_coding
ENSG00000042317	SPATA7	protein_coding
ENSG00000157036	EXOG	protein_coding
ENSG00000115363	EVA1A	protein_coding
ENSG00000111087	GLI1	protein_coding
ENSG00000198780	FAM169A	protein_coding
ENSG00000173163	COMMD1	protein_coding
ENSG00000180992	MRPL14	protein_coding
ENSG00000167771	RCOR2	protein_coding
ENSG00000148908	RGS10	protein_coding
ENSG00000116641	DOCK7	protein_coding
ENSG00000102543	CDADC1	protein_coding
ENSG00000196776	CD47	protein_coding
ENSG00000125398	SOX9	protein_coding
ENSG00000104936	DMPK	protein_coding
ENSG00000162512	SDC3	protein_coding
ENSG00000127528	KLF2	protein_coding
ENSG00000145919	BOD1	protein_coding
ENSG00000156928	MALSU1	protein_coding
ENSG00000146833	TRIM4	protein_coding
ENSG00000135333	EPHA7	protein_coding
ENSG00000117009	KMO	protein_coding
ENSG00000240184	PCDHGC3	protein_coding
ENSG00000187522	HSPA14	protein_coding
ENSG00000166575	TMEM135	protein_coding
ENSG00000056558	TRAF1	protein_coding
ENSG00000184203	PPP1R2	protein_coding
ENSG00000084764	MAPRE3	protein_coding
ENSG00000179761	PIPOX	protein_coding
ENSG00000188959	C9orf152	protein_coding
ENSG00000204435	CSNK2B	protein_coding
ENSG00000183605	SFXN4	protein_coding
ENSG00000106031	HOXA13	protein_coding
ENSG00000196976	LAGE3	protein_coding
ENSG00000178966	RMI1	protein_coding
ENSG00000108963	DPH1	protein_coding
ENSG00000171877	FRMD5	protein_coding
ENSG00000137338	PGBD1	protein_coding
ENSG00000130193	THEM6	protein_coding
ENSG00000120149	MSX2	protein_coding
ENSG00000001461	NIPAL3	protein_coding
ENSG00000165169	DYNLT3	protein_coding
ENSG00000100304	TTLL12	protein_coding
ENSG00000137764	MAP2K5	protein_coding
ENSG00000107821	KAZALD1	protein_coding
ENSG00000139926	FRMD6	protein_coding
ENSG00000125347	IRF1	protein_coding
ENSG00000197362	ZNF786	protein_coding
ENSG00000130224	LRCH2	protein_coding
ENSG00000206190	ATP10A	protein_coding
ENSG00000142347	MYO1F	protein_coding
ENSG00000102580	DNAJC3	protein_coding
ENSG00000185504	FAAP100	protein_coding
ENSG00000138030	KHK	protein_coding
ENSG00000166261	ZNF202	protein_coding
ENSG00000128596	CCDC136	protein_coding
ENSG00000165821	SALL2	protein_coding
ENSG00000197299	BLM	protein_coding
ENSG00000140104	CLBA1	protein_coding
ENSG00000198522	GPN1	protein_coding
ENSG00000117461	PIK3R3	protein_coding
ENSG00000170293	CMTM8	protein_coding
ENSG00000157350	ST3GAL2	protein_coding
ENSG00000171560	FGA	protein_coding
ENSG00000145781	COMMD10	protein_coding
ENSG00000165376	CLDN2	protein_coding
ENSG00000170852	KBTBD2	protein_coding
ENSG00000135473	PAN2	protein_coding
ENSG00000128283	CDC42EP1	protein_coding
ENSG00000140983	RHOT2	protein_coding
ENSG00000145780	FEM1C	protein_coding
ENSG00000121297	TSHZ3	protein_coding
ENSG00000103274	NUBP1	protein_coding
ENSG00000188643	S100A16	protein_coding
ENSG00000171067	C11orf24	protein_coding
ENSG00000176532	PRR15	protein_coding
ENSG00000180537	RNF182	protein_coding
ENSG00000104825	NFKBIB	protein_coding
ENSG00000159167	STC1	protein_coding
ENSG00000101333	PLCB4	protein_coding
ENSG00000130558	OLFM1	protein_coding
ENSG00000073169	SELENOO	protein_coding
ENSG00000165152	TMEM246	protein_coding
ENSG00000204681	GABBR1	protein_coding
ENSG00000114200	BCHE	protein_coding
ENSG00000132825	PPP1R3D	protein_coding
ENSG00000161999	JMJD8	protein_coding
ENSG00000118894	EEF2KMT	protein_coding
ENSG00000196605	ZNF846	protein_coding
ENSG00000141759	TXNL4A	protein_coding
ENSG00000125352	RNF113A	protein_coding
ENSG00000142396	ERVK3-1	protein_coding
ENSG00000184470	TXNRD2	protein_coding
ENSG00000141994	DUS3L	protein_coding
ENSG00000075234	TTC38	protein_coding
ENSG00000180773	SLC36A4	protein_coding
ENSG00000198947	DMD	protein_coding
ENSG00000106392	C1GALT1	protein_coding
ENSG00000169093	ASMTL	protein_coding
ENSG00000115421	PAPOLG	protein_coding
ENSG00000104154	SLC30A4	protein_coding
ENSG00000189144	ZNF573	protein_coding
ENSG00000109065	NAT9	protein_coding
ENSG00000103148	NPRL3	protein_coding
ENSG00000204220	PFDN6	protein_coding
ENSG00000126062	TMEM115	protein_coding
ENSG00000168286	THAP11	protein_coding
ENSG00000129535	NRL	protein_coding
ENSG00000134668	SPOCD1	protein_coding
ENSG00000137726	FXYD6	protein_coding
ENSG00000104856	RELB	protein_coding
ENSG00000184304	PRKD1	protein_coding
ENSG00000134285	FKBP11	protein_coding
ENSG00000125848	FLRT3	protein_coding
ENSG00000166897	ELFN2	protein_coding
ENSG00000164219	PGGT1B	protein_coding
ENSG00000185730	ZNF696	protein_coding
ENSG00000133302	SLF1	protein_coding
ENSG00000139343	SNRPF	protein_coding
ENSG00000198824	CHAMP1	protein_coding
ENSG00000068078	FGFR3	protein_coding
ENSG00000113838	TBCCD1	protein_coding
ENSG00000239857	GET4	protein_coding
ENSG00000125247	TMTC4	protein_coding
ENSG00000144677	CTDSPL	protein_coding
ENSG00000109771	LRP2BP	protein_coding
ENSG00000038532	CLEC16A	protein_coding
ENSG00000011198	ABHD5	protein_coding
ENSG00000058866	DGKG	protein_coding
ENSG00000187123	LYPD6	protein_coding
ENSG00000135093	USP30	protein_coding
ENSG00000128059	PPAT	protein_coding
ENSG00000114315	HES1	protein_coding
ENSG00000137273	FOXF2	protein_coding
ENSG00000151151	IPMK	protein_coding
ENSG00000148153	INIP	protein_coding
ENSG00000100342	APOL1	protein_coding
ENSG00000170684	ZNF296	protein_coding
ENSG00000243147	MRPL33	protein_coding
ENSG00000184564	SLITRK6	protein_coding
ENSG00000141562	NARF	protein_coding
ENSG00000141569	TRIM65	protein_coding
ENSG00000143772	ITPKB	protein_coding
ENSG00000103343	ZNF174	protein_coding
ENSG00000186951	PPARA	protein_coding
ENSG00000079257	LXN	protein_coding
ENSG00000095539	SEMA4G	protein_coding
ENSG00000132275	RRP8	protein_coding
ENSG00000012211	PRICKLE3	protein_coding
ENSG00000163053	SLC16A14	protein_coding
ENSG00000119508	NR4A3	protein_coding
ENSG00000086827	ZW10	protein_coding
ENSG00000163703	CRELD1	protein_coding
ENSG00000174917	C19orf70	protein_coding
ENSG00000178307	TMEM11	protein_coding
ENSG00000168282	MGAT2	protein_coding
ENSG00000165655	ZNF503	protein_coding
ENSG00000197763	TXNRD3	protein_coding
ENSG00000104643	MTMR9	protein_coding
ENSG00000156860	FBRS	protein_coding
ENSG00000186897	C1QL4	protein_coding
ENSG00000276234	TADA2A	protein_coding
ENSG00000169242	EFNA1	protein_coding
ENSG00000006756	ARSD	protein_coding
ENSG00000135842	FAM129A	protein_coding
ENSG00000124098	FAM210B	protein_coding
ENSG00000218891	ZNF579	protein_coding
ENSG00000120833	SOCS2	protein_coding
ENSG00000162959	MEMO1	protein_coding
ENSG00000053108	FSTL4	protein_coding
ENSG00000180354	MTURN	protein_coding
ENSG00000171823	FBXL14	protein_coding
ENSG00000090097	PCBP4	protein_coding
ENSG00000138942	RNF185	protein_coding
ENSG00000141873	SLC39A3	protein_coding
ENSG00000099203	TMED1	protein_coding
ENSG00000196659	TTC30B	protein_coding
ENSG00000107537	PHYH	protein_coding
ENSG00000164306	PRIMPOL	protein_coding
ENSG00000021574	SPAST	protein_coding
ENSG00000197785	ATAD3A	protein_coding
ENSG00000189339	SLC35E2B	protein_coding
ENSG00000103381	CPPED1	protein_coding
ENSG00000144591	GMPPA	protein_coding
ENSG00000204967	PCDHA4	protein_coding
ENSG00000183873	SCN5A	protein_coding
ENSG00000154743	TSEN2	protein_coding
ENSG00000197565	COL4A6	protein_coding
ENSG00000153294	ADGRF4	protein_coding
ENSG00000164970	FAM219A	protein_coding
ENSG00000177380	PPFIA3	protein_coding
ENSG00000115594	IL1R1	protein_coding
ENSG00000173275	ZNF449	protein_coding
ENSG00000158805	ZNF276	protein_coding
ENSG00000021826	CPS1	protein_coding
ENSG00000102078	SLC25A14	protein_coding
ENSG00000213762	ZNF134	protein_coding
ENSG00000173898	SPTBN2	protein_coding
ENSG00000008324	SS18L2	protein_coding
ENSG00000132740	IGHMBP2	protein_coding
ENSG00000167216	KATNAL2	protein_coding
ENSG00000185753	CXorf38	protein_coding
ENSG00000078596	ITM2A	protein_coding
ENSG00000198517	MAFK	protein_coding
ENSG00000084636	COL16A1	protein_coding
ENSG00000186638	KIF24	protein_coding
ENSG00000102984	ZNF821	protein_coding
ENSG00000178538	CA8	protein_coding
ENSG00000182544	MFSD5	protein_coding
ENSG00000197852	FAM212B	protein_coding
ENSG00000169439	SDC2	protein_coding
ENSG00000142619	PADI3	protein_coding
ENSG00000167272	POP5	protein_coding
ENSG00000183778	B3GALT5	protein_coding
ENSG00000108379	WNT3	protein_coding
ENSG00000211445	GPX3	protein_coding
ENSG00000081791	KIAA0141	protein_coding
ENSG00000141447	OSBPL1A	protein_coding
ENSG00000125454	SLC25A19	protein_coding
ENSG00000178700	DHFR2	protein_coding
ENSG00000115825	PRKD3	protein_coding
ENSG00000176978	DPP7	protein_coding
ENSG00000077152	UBE2T	protein_coding
ENSG00000149636	DSN1	protein_coding
ENSG00000198026	ZNF335	protein_coding
ENSG00000105793	GTPBP10	protein_coding
ENSG00000176399	DMRTA1	protein_coding
ENSG00000165997	ARL5B	protein_coding
ENSG00000283526	PRRT1B	protein_coding
ENSG00000142655	PEX14	protein_coding
ENSG00000183323	CCDC125	protein_coding
ENSG00000241635	UGT1A1	protein_coding
ENSG00000165490	DDIAS	protein_coding
ENSG00000135643	KCNMB4	protein_coding
ENSG00000165675	ENOX2	protein_coding
ENSG00000137727	ARHGAP20	protein_coding
ENSG00000169031	COL4A3	protein_coding
ENSG00000148090	AUH	protein_coding
ENSG00000076053	RBM7	protein_coding
ENSG00000101940	WDR13	protein_coding
ENSG00000180694	TMEM64	protein_coding
ENSG00000119938	PPP1R3C	protein_coding
ENSG00000101928	MOSPD1	protein_coding
ENSG00000213096	ZNF254	protein_coding
ENSG00000136870	ZNF189	protein_coding
ENSG00000187556	NANOS3	protein_coding
ENSG00000108001	EBF3	protein_coding
ENSG00000164615	CAMLG	protein_coding
ENSG00000130511	SSBP4	protein_coding
ENSG00000135439	AGAP2	protein_coding
ENSG00000162065	TBC1D24	protein_coding
ENSG00000116885	OSCP1	protein_coding
ENSG00000144659	SLC25A38	protein_coding
ENSG00000158458	NRG2	protein_coding
ENSG00000185085	INTS5	protein_coding
ENSG00000196814	MVB12B	protein_coding
ENSG00000234602	MCIDAS	protein_coding
ENSG00000159674	SPON2	protein_coding
ENSG00000110237	ARHGEF17	protein_coding
ENSG00000136826	KLF4	protein_coding
ENSG00000174106	LEMD3	protein_coding
ENSG00000121067	SPOP	protein_coding
ENSG00000136878	USP20	protein_coding
ENSG00000166435	XRRA1	protein_coding
ENSG00000184979	USP18	protein_coding
ENSG00000177888	ZBTB41	protein_coding
ENSG00000154832	CXXC1	protein_coding
ENSG00000183401	CCDC159	protein_coding
ENSG00000035115	SH3YL1	protein_coding
ENSG00000007376	RPUSD1	protein_coding
ENSG00000256087	ZNF432	protein_coding
ENSG00000168116	KIAA1586	protein_coding
ENSG00000087995	METTL2A	protein_coding
ENSG00000132570	PCBD2	protein_coding
ENSG00000171033	PKIA	protein_coding
ENSG00000111554	MDM1	protein_coding
ENSG00000107614	TRDMT1	protein_coding
ENSG00000162236	STX5	protein_coding
ENSG00000149564	ESAM	protein_coding
ENSG00000140092	FBLN5	protein_coding
ENSG00000069188	SDK2	protein_coding
ENSG00000103932	RPAP1	protein_coding
ENSG00000188641	DPYD	protein_coding
ENSG00000106123	EPHB6	protein_coding
ENSG00000178927	C17orf62	protein_coding
ENSG00000152684	PELO	protein_coding
ENSG00000185000	DGAT1	protein_coding
ENSG00000173581	CCDC106	protein_coding
ENSG00000257335	MGAM	protein_coding
ENSG00000130584	ZBTB46	protein_coding
ENSG00000086300	SNX10	protein_coding
ENSG00000185347	TEDC1	protein_coding
ENSG00000132773	TOE1	protein_coding
ENSG00000108852	MPP2	protein_coding
ENSG00000178935	ZNF552	protein_coding
ENSG00000133687	TMTC1	protein_coding
ENSG00000155256	ZFYVE27	protein_coding
ENSG00000107077	KDM4C	protein_coding
ENSG00000197467	COL13A1	protein_coding
ENSG00000166321	NUDT13	protein_coding
ENSG00000213066	FGFR1OP	protein_coding
ENSG00000198551	ZNF627	protein_coding
ENSG00000188070	C11orf95	protein_coding
ENSG00000107443	CCNJ	protein_coding
ENSG00000175895	PLEKHF2	protein_coding
ENSG00000037757	MRI1	protein_coding
ENSG00000114423	CBLB	protein_coding
ENSG00000125744	RTN2	protein_coding
ENSG00000266714	MYO15B	protein_coding
ENSG00000126756	UXT	protein_coding
ENSG00000240857	RDH14	protein_coding
ENSG00000105671	DDX49	protein_coding
ENSG00000232112	TMA7	protein_coding
ENSG00000162813	BPNT1	protein_coding
ENSG00000128694	OSGEPL1	protein_coding
ENSG00000006459	KDM7A	protein_coding
ENSG00000164045	CDC25A	protein_coding
ENSG00000158092	NCK1	protein_coding
ENSG00000116455	WDR77	protein_coding
ENSG00000166188	ZNF319	protein_coding
ENSG00000090776	EFNB1	protein_coding
ENSG00000108511	HOXB6	protein_coding
ENSG00000186889	TMEM17	protein_coding
ENSG00000122574	WIPF3	protein_coding
ENSG00000172661	WASHC2C	protein_coding
ENSG00000196557	CACNA1H	protein_coding
ENSG00000007237	GAS7	protein_coding
ENSG00000146205	ANO7	protein_coding
ENSG00000146233	CYP39A1	protein_coding
ENSG00000198719	DLL1	protein_coding
ENSG00000137814	HAUS2	protein_coding
ENSG00000135002	RFK	protein_coding
ENSG00000141012	GALNS	protein_coding
ENSG00000122033	MTIF3	protein_coding
ENSG00000079482	OPHN1	protein_coding
ENSG00000121864	ZNF639	protein_coding
ENSG00000071575	TRIB2	protein_coding
ENSG00000154146	NRGN	protein_coding
ENSG00000157538	DSCR3	protein_coding
ENSG00000079931	MOXD1	protein_coding
ENSG00000152763	WDR78	protein_coding
ENSG00000085433	WDR47	protein_coding
ENSG00000172264	MACROD2	protein_coding
ENSG00000188315	C3orf62	protein_coding
ENSG00000160753	RUSC1	protein_coding
ENSG00000005059	MCUB	protein_coding
ENSG00000036054	TBC1D23	protein_coding
ENSG00000122390	NAA60	protein_coding
ENSG00000147799	ARHGAP39	protein_coding
ENSG00000167165	UGT1A6	protein_coding
ENSG00000170681	CAVIN4	protein_coding
ENSG00000131845	ZNF304	protein_coding
ENSG00000080224	EPHA6	protein_coding
ENSG00000012124	CD22	protein_coding
ENSG00000198774	RASSF9	protein_coding
ENSG00000105053	VRK3	protein_coding
ENSG00000137075	RNF38	protein_coding
ENSG00000185414	MRPL30	protein_coding
ENSG00000241484	ARHGAP8	protein_coding
ENSG00000167487	KLHL26	protein_coding
ENSG00000275004	ZNF280B	protein_coding
ENSG00000214046	SMIM7	protein_coding
ENSG00000166669	ATF7IP2	protein_coding
ENSG00000141738	GRB7	protein_coding
ENSG00000112578	BYSL	protein_coding
ENSG00000171488	LRRC8C	protein_coding
ENSG00000163026	WDCP	protein_coding
ENSG00000130940	CASZ1	protein_coding
ENSG00000125967	NECAB3	protein_coding
ENSG00000173465	SSSCA1	protein_coding
ENSG00000116874	WARS2	protein_coding
ENSG00000116670	MAD2L2	protein_coding
ENSG00000020129	NCDN	protein_coding
ENSG00000007255	TRAPPC6A	protein_coding
ENSG00000140406	TLNRD1	protein_coding
ENSG00000188177	ZC3H6	protein_coding
ENSG00000169016	E2F6	protein_coding
ENSG00000107175	CREB3	protein_coding
ENSG00000140057	AK7	protein_coding
ENSG00000128408	RIBC2	protein_coding
ENSG00000156050	FAM161B	protein_coding
ENSG00000138613	APH1B	protein_coding
ENSG00000166780	C16orf45	protein_coding
ENSG00000109107	ALDOC	protein_coding
ENSG00000169570	DTWD2	protein_coding
ENSG00000137310	TCF19	protein_coding
ENSG00000099624	ATP5D	protein_coding
ENSG00000143502	SUSD4	protein_coding
ENSG00000154040	CABYR	protein_coding
ENSG00000196110	ZNF699	protein_coding
ENSG00000266338	NBPF15	protein_coding
ENSG00000154803	FLCN	protein_coding
ENSG00000197951	ZNF71	protein_coding
ENSG00000181404	WASHC1	protein_coding
ENSG00000189283	FHIT	protein_coding
ENSG00000108799	EZH1	protein_coding
ENSG00000198556	ZNF789	protein_coding
ENSG00000124466	LYPD3	protein_coding
ENSG00000111328	CDK2AP1	protein_coding
ENSG00000081059	TCF7	protein_coding
ENSG00000175183	CSRP2	protein_coding
ENSG00000198108	CHSY3	protein_coding
ENSG00000140451	PIF1	protein_coding
ENSG00000095637	SORBS1	protein_coding
ENSG00000114904	NEK4	protein_coding
ENSG00000173653	RCE1	protein_coding
ENSG00000103489	XYLT1	protein_coding
ENSG00000177943	MAMDC4	protein_coding
ENSG00000175344	CHRNA7	protein_coding
ENSG00000216937	CCDC7	protein_coding
ENSG00000006015	REX1BD	protein_coding
ENSG00000147100	SLC16A2	protein_coding
ENSG00000132716	DCAF8	protein_coding
ENSG00000154429	CCSAP	protein_coding
ENSG00000148450	MSRB2	protein_coding
ENSG00000154822	PLCL2	protein_coding
ENSG00000074964	ARHGEF10L	protein_coding
ENSG00000254004	ZNF260	protein_coding
ENSG00000074370	ATP2A3	protein_coding
ENSG00000106003	LFNG	protein_coding
ENSG00000165443	PHYHIPL	protein_coding
ENSG00000136169	SETDB2	protein_coding
ENSG00000102048	ASB9	protein_coding
ENSG00000196458	ZNF605	protein_coding
ENSG00000188878	FBF1	protein_coding
ENSG00000163040	CCDC74A	protein_coding
ENSG00000139737	SLAIN1	protein_coding
ENSG00000170915	PAQR8	protein_coding
ENSG00000178726	THBD	protein_coding
ENSG00000120057	SFRP5	protein_coding
ENSG00000243678	NME2	protein_coding
ENSG00000169548	ZNF280A	protein_coding
ENSG00000171723	GPHN	protein_coding
ENSG00000126768	TIMM17B	protein_coding
ENSG00000164684	ZNF704	protein_coding
ENSG00000185100	ADSSL1	protein_coding
ENSG00000157764	BRAF	protein_coding
ENSG00000115718	PROC	protein_coding
ENSG00000007384	RHBDF1	protein_coding
ENSG00000116128	BCL9	protein_coding
ENSG00000172530	BANP	protein_coding
ENSG00000129932	DOHH	protein_coding
ENSG00000057704	TMCC3	protein_coding
ENSG00000221886	ZBED8	protein_coding
ENSG00000024526	DEPDC1	protein_coding
ENSG00000197223	C1D	protein_coding
ENSG00000152953	STK32B	protein_coding
ENSG00000197037	ZSCAN25	protein_coding
ENSG00000167566	NCKAP5L	protein_coding
ENSG00000100221	JOSD1	protein_coding
ENSG00000204175	GPRIN2	protein_coding
ENSG00000106004	HOXA5	protein_coding
ENSG00000214087	ARL16	protein_coding
ENSG00000120616	EPC1	protein_coding
ENSG00000138641	HERC3	protein_coding
ENSG00000183172	SMDT1	protein_coding
ENSG00000236782	AL391650.1	protein_coding
ENSG00000179841	AKAP5	protein_coding
ENSG00000102967	DHODH	protein_coding
ENSG00000089847	ANKRD24	protein_coding
ENSG00000170703	TTLL6	protein_coding
ENSG00000156687	UNC5D	protein_coding
ENSG00000132950	ZMYM5	protein_coding
ENSG00000115042	FAHD2A	protein_coding
ENSG00000177981	ASB8	protein_coding
ENSG00000156136	DCK	protein_coding
ENSG00000221988	PPT2	protein_coding
ENSG00000174652	ZNF266	protein_coding
ENSG00000099998	GGT5	protein_coding
ENSG00000147535	PLPP5	protein_coding
ENSG00000067992	PDK3	protein_coding
ENSG00000119242	CCDC92	protein_coding
ENSG00000096092	TMEM14A	protein_coding
ENSG00000066735	KIF26A	protein_coding
ENSG00000215252	GOLGA8B	protein_coding
ENSG00000185070	FLRT2	protein_coding
ENSG00000131196	NFATC1	protein_coding
ENSG00000168306	ACOX2	protein_coding
ENSG00000105499	PLA2G4C	protein_coding
ENSG00000073670	ADAM11	protein_coding
ENSG00000244274	DBNDD2	protein_coding
ENSG00000205754	SLCO1B7	protein_coding
ENSG00000011009	LYPLA2	protein_coding
ENSG00000147471	PLPBP	protein_coding
ENSG00000119328	FAM206A	protein_coding
ENSG00000126821	SGPP1	protein_coding
ENSG00000187994	RINL	protein_coding
ENSG00000171262	FAM98B	protein_coding
ENSG00000091157	WDR7	protein_coding
ENSG00000214029	ZNF891	protein_coding
ENSG00000104774	MAN2B1	protein_coding
ENSG00000125089	SH3TC1	protein_coding
ENSG00000143469	SYT14	protein_coding
ENSG00000175155	YPEL2	protein_coding
ENSG00000175866	BAIAP2	protein_coding
ENSG00000116678	LEPR	protein_coding
ENSG00000106484	MEST	protein_coding
ENSG00000180318	ALX1	protein_coding
ENSG00000009709	PAX7	protein_coding
ENSG00000159885	ZNF222	protein_coding
ENSG00000123297	TSFM	protein_coding
ENSG00000149591	TAGLN	protein_coding
ENSG00000198753	PLXNB3	protein_coding
ENSG00000059378	PARP12	protein_coding
ENSG00000189114	BLOC1S3	protein_coding
ENSG00000178188	SH2B1	protein_coding
ENSG00000185112	FAM43A	protein_coding
ENSG00000197119	SLC25A29	protein_coding
ENSG00000132024	CC2D1A	protein_coding
ENSG00000165118	C9orf64	protein_coding
ENSG00000176108	CHMP6	protein_coding
ENSG00000157542	KCNJ6	protein_coding
ENSG00000163462	TRIM46	protein_coding
ENSG00000203724	C1orf53	protein_coding
ENSG00000185163	DDX51	protein_coding
ENSG00000137166	FOXP4	protein_coding
ENSG00000133863	TEX15	protein_coding
ENSG00000155729	KCTD18	protein_coding
ENSG00000163171	CDC42EP3	protein_coding
ENSG00000166920	C15orf48	protein_coding
ENSG00000167645	YIF1B	protein_coding
ENSG00000166311	SMPD1	protein_coding
ENSG00000204149	AGAP6	protein_coding
ENSG00000159917	ZNF235	protein_coding
ENSG00000198715	GLMP	protein_coding
ENSG00000092208	GEMIN2	protein_coding
ENSG00000149922	TBX6	protein_coding
ENSG00000134049	IER3IP1	protein_coding
ENSG00000145362	ANK2	protein_coding
ENSG00000197982	C1orf122	protein_coding
ENSG00000141441	GAREM1	protein_coding
ENSG00000165698	SPACA9	protein_coding
ENSG00000163389	POGLUT1	protein_coding
ENSG00000104490	NCALD	protein_coding
ENSG00000124279	FASTKD3	protein_coding
ENSG00000065802	ASB1	protein_coding
ENSG00000189050	RNFT1	protein_coding
ENSG00000138336	TET1	protein_coding
ENSG00000136010	ALDH1L2	protein_coding
ENSG00000009780	FAM76A	protein_coding
ENSG00000137413	TAF8	protein_coding
ENSG00000204128	C2orf72	protein_coding
ENSG00000178467	P4HTM	protein_coding
ENSG00000171931	FBXW10	protein_coding
ENSG00000163867	ZMYM6	protein_coding
ENSG00000164463	CREBRF	protein_coding
ENSG00000123552	USP45	protein_coding
ENSG00000273604	EPOP	protein_coding
ENSG00000114166	KAT2B	protein_coding
ENSG00000105270	CLIP3	protein_coding
ENSG00000138400	MDH1B	protein_coding
ENSG00000245680	ZNF585B	protein_coding
ENSG00000196967	ZNF585A	protein_coding
ENSG00000170837	GPR27	protein_coding
ENSG00000166925	TSC22D4	protein_coding
ENSG00000166896	ATP23	protein_coding
ENSG00000121406	ZNF549	protein_coding
ENSG00000214226	C17orf67	protein_coding
ENSG00000104859	CLASRP	protein_coding
ENSG00000164758	MED30	protein_coding
ENSG00000070759	TESK2	protein_coding
ENSG00000147676	MAL2	protein_coding
ENSG00000182957	SPATA13	protein_coding
ENSG00000146038	DCDC2	protein_coding
ENSG00000153767	GTF2E1	protein_coding
ENSG00000198131	ZNF544	protein_coding
ENSG00000152402	GUCY1A2	protein_coding
ENSG00000102901	CENPT	protein_coding
ENSG00000153157	SYCP2L	protein_coding
ENSG00000176542	USF3	protein_coding
ENSG00000242612	DECR2	protein_coding
ENSG00000164603	BMT2	protein_coding
ENSG00000198088	NUP62CL	protein_coding
ENSG00000073050	XRCC1	protein_coding
ENSG00000170537	TMC7	protein_coding
ENSG00000183072	NKX2-5	protein_coding
ENSG00000158156	XKR8	protein_coding
ENSG00000186020	ZNF529	protein_coding
ENSG00000136842	TMOD1	protein_coding
ENSG00000100099	HPS4	protein_coding
ENSG00000260027	HOXB7	protein_coding
ENSG00000104884	ERCC2	protein_coding
ENSG00000124802	EEF1E1	protein_coding
ENSG00000185477	GPRIN3	protein_coding
ENSG00000106789	CORO2A	protein_coding
ENSG00000157326	DHRS4	protein_coding
ENSG00000152061	RABGAP1L	protein_coding
ENSG00000181649	PHLDA2	protein_coding
ENSG00000006625	GGCT	protein_coding
ENSG00000169249	ZRSR2	protein_coding
ENSG00000165914	TTC7B	protein_coding
ENSG00000186017	ZNF566	protein_coding
ENSG00000158006	PAFAH2	protein_coding
ENSG00000134215	VAV3	protein_coding
ENSG00000153832	FBXO36	protein_coding
ENSG00000243943	ZNF512	protein_coding
ENSG00000131944	FAAP24	protein_coding
ENSG00000131981	LGALS3	protein_coding
ENSG00000027075	PRKCH	protein_coding
ENSG00000171097	KYAT1	protein_coding
ENSG00000171428	NAT1	protein_coding
ENSG00000103024	NME3	protein_coding
ENSG00000109680	TBC1D19	protein_coding
ENSG00000100505	TRIM9	protein_coding
ENSG00000152784	PRDM8	protein_coding
ENSG00000165886	UBTD1	protein_coding
ENSG00000166856	GPR182	protein_coding
ENSG00000014257	ACPP	protein_coding
ENSG00000176182	MYPOP	protein_coding
ENSG00000136002	ARHGEF4	protein_coding
ENSG00000204410	MSH5	protein_coding
ENSG00000100726	TELO2	protein_coding
ENSG00000099139	PCSK5	protein_coding
ENSG00000113356	POLR3G	protein_coding
ENSG00000186577	SMIM29	protein_coding
ENSG00000141524	TMC6	protein_coding
ENSG00000172183	ISG20	protein_coding
ENSG00000213949	ITGA1	protein_coding
ENSG00000179023	KLHDC7A	protein_coding
ENSG00000179546	HTR1D	protein_coding
ENSG00000136895	GARNL3	protein_coding
ENSG00000137802	MAPKBP1	protein_coding
ENSG00000154719	MRPL39	protein_coding
ENSG00000103449	SALL1	protein_coding
ENSG00000240065	PSMB9	protein_coding
ENSG00000198915	RASGEF1A	protein_coding
ENSG00000196937	FAM3C	protein_coding
ENSG00000137766	UNC13C	protein_coding
ENSG00000169862	CTNND2	protein_coding
ENSG00000119042	SATB2	protein_coding
ENSG00000197279	ZNF165	protein_coding
ENSG00000174669	SLC29A2	protein_coding
ENSG00000104915	STX10	protein_coding
ENSG00000196227	FAM217B	protein_coding
ENSG00000132205	EMILIN2	protein_coding
ENSG00000161647	MPP3	protein_coding
ENSG00000197766	CFD	protein_coding
ENSG00000136425	CIB2	protein_coding
ENSG00000204386	NEU1	protein_coding
ENSG00000000457	SCYL3	protein_coding
ENSG00000068394	GPKOW	protein_coding
ENSG00000150967	ABCB9	protein_coding
ENSG00000204531	POU5F1	protein_coding
ENSG00000153487	ING1	protein_coding
ENSG00000162971	TYW5	protein_coding
ENSG00000188997	KCTD21	protein_coding
ENSG00000213903	LTB4R	protein_coding
ENSG00000167523	SPATA33	protein_coding
ENSG00000108932	SLC16A6	protein_coding
ENSG00000184898	RBM43	protein_coding
ENSG00000249115	HAUS5	protein_coding
ENSG00000047365	ARAP2	protein_coding
ENSG00000163923	RPL39L	protein_coding
ENSG00000175137	SH3BP5L	protein_coding
ENSG00000175105	ZNF654	protein_coding
ENSG00000164978	NUDT2	protein_coding
ENSG00000166529	ZSCAN21	protein_coding
ENSG00000100532	CGRRF1	protein_coding
ENSG00000128739	SNRPN	protein_coding
ENSG00000105072	C19orf44	protein_coding
ENSG00000149328	GLB1L2	protein_coding
ENSG00000132434	LANCL2	protein_coding
ENSG00000244045	TMEM199	protein_coding
ENSG00000160285	LSS	protein_coding
ENSG00000257341	AL928654.4	protein_coding
ENSG00000137171	KLC4	protein_coding
ENSG00000251664	PCDHA12	protein_coding
ENSG00000139190	VAMP1	protein_coding
ENSG00000100258	LMF2	protein_coding
ENSG00000172197	MBOAT1	protein_coding
ENSG00000145743	FBXL17	protein_coding
ENSG00000163482	STK36	protein_coding
ENSG00000198832	SELENOM	protein_coding
ENSG00000173535	TNFRSF10C	protein_coding
ENSG00000064787	BCAS1	protein_coding
ENSG00000108813	DLX4	protein_coding
ENSG00000103742	IGDCC4	protein_coding
ENSG00000141642	ELAC1	protein_coding
ENSG00000240972	MIF	protein_coding
ENSG00000133640	LRRIQ1	protein_coding
ENSG00000159184	HOXB13	protein_coding
ENSG00000126005	MMP24OS	protein_coding
ENSG00000144741	SLC25A26	protein_coding
ENSG00000117791	2022-03-02	protein_coding
ENSG00000111252	SH2B3	protein_coding
ENSG00000010704	HFE	protein_coding
ENSG00000159263	SIM2	protein_coding
ENSG00000167685	ZNF444	protein_coding
ENSG00000213799	ZNF845	protein_coding
ENSG00000183475	ASB7	protein_coding
ENSG00000198223	CSF2RA	protein_coding
ENSG00000249222	ATP5L2	protein_coding
ENSG00000106328	FSCN3	protein_coding
ENSG00000196459	TRAPPC2	protein_coding
ENSG00000066923	STAG3	protein_coding
ENSG00000076716	GPC4	protein_coding
ENSG00000275111	ZNF2	protein_coding
ENSG00000133597	ADCK2	protein_coding
ENSG00000124067	SLC12A4	protein_coding
ENSG00000243335	KCTD7	protein_coding
ENSG00000165055	METTL2B	protein_coding
ENSG00000132563	REEP2	protein_coding
ENSG00000188785	ZNF548	protein_coding
ENSG00000149292	TTC12	protein_coding
ENSG00000198873	GRK5	protein_coding
ENSG00000181396	OGFOD3	protein_coding
ENSG00000272031	ANKRD34A	protein_coding
ENSG00000114388	NPRL2	protein_coding
ENSG00000138785	INTS12	protein_coding
ENSG00000166275	BORCS7	protein_coding
ENSG00000100593	ISM2	protein_coding
ENSG00000124785	NRN1	protein_coding
ENSG00000169252	ADRB2	protein_coding
ENSG00000182287	AP1S2	protein_coding
ENSG00000007520	TSR3	protein_coding
ENSG00000134248	LAMTOR5	protein_coding
ENSG00000181315	ZNF322	protein_coding
ENSG00000198841	KTI12	protein_coding
ENSG00000168061	SAC3D1	protein_coding
ENSG00000066583	ISOC1	protein_coding
ENSG00000153933	DGKE	protein_coding
ENSG00000168970	JMJD7-PLA2G	protein_coding
ENSG00000204947	ZNF425	protein_coding
ENSG00000020181	ADGRA2	protein_coding
ENSG00000153904	DDAH1	protein_coding
ENSG00000197147	LRRC8B	protein_coding
ENSG00000138650	PCDH10	protein_coding
ENSG00000128710	HOXD10	protein_coding
ENSG00000105173	CCNE1	protein_coding
ENSG00000188428	BLOC1S5	protein_coding
ENSG00000099256	PRTFDC1	protein_coding
ENSG00000184305	CCSER1	protein_coding
ENSG00000147255	IGSF1	protein_coding
ENSG00000146143	PRIM2	protein_coding
ENSG00000196369	SRGAP2B	protein_coding
ENSG00000143224	PPOX	protein_coding
ENSG00000121690	DEPDC7	protein_coding
ENSG00000184060	ADAP2	protein_coding
ENSG00000196284	SUPT3H	protein_coding
ENSG00000103811	CTSH	protein_coding
ENSG00000128242	GAL3ST1	protein_coding
ENSG00000164162	ANAPC10	protein_coding
ENSG00000154760	SLFN13	protein_coding
ENSG00000118263	KLF7	protein_coding
ENSG00000173511	VEGFB	protein_coding
ENSG00000155158	TTC39B	protein_coding
ENSG00000180287	PLD5	protein_coding
ENSG00000188372	ZP3	protein_coding
ENSG00000077585	GPR137B	protein_coding
ENSG00000142669	SH3BGRL3	protein_coding
ENSG00000179397	CATSPERE	protein_coding
ENSG00000196353	CPNE4	protein_coding
ENSG00000104885	DOT1L	protein_coding
ENSG00000186907	RTN4RL2	protein_coding
ENSG00000125249	RAP2A	protein_coding
ENSG00000170412	GPRC5C	protein_coding
ENSG00000150456	EEF1AKMT1	protein_coding
ENSG00000168301	KCTD6	protein_coding
ENSG00000152439	ZNF773	protein_coding
ENSG00000196368	NUDT11	protein_coding
ENSG00000173040	EVC2	protein_coding
ENSG00000115137	DNAJC27	protein_coding
ENSG00000085563	ABCB1	protein_coding
ENSG00000110801	PSMD9	protein_coding
ENSG00000170417	TMEM182	protein_coding
ENSG00000198435	NRARP	protein_coding
ENSG00000076706	MCAM	protein_coding
ENSG00000115998	C2orf42	protein_coding
ENSG00000113812	ACTR8	protein_coding
ENSG00000137502	RAB30	protein_coding
ENSG00000198960	ARMCX6	protein_coding
ENSG00000139826	ABHD13	protein_coding
ENSG00000066651	TRMT11	protein_coding
ENSG00000143630	HCN3	protein_coding
ENSG00000113083	LOX	protein_coding
ENSG00000021645	NRXN3	protein_coding
ENSG00000125703	ATG4C	protein_coding
ENSG00000179242	CDH4	protein_coding
ENSG00000092421	SEMA6A	protein_coding
ENSG00000144847	IGSF11	protein_coding
ENSG00000283632	EXOC3L2	protein_coding
ENSG00000166822	TMEM170A	protein_coding
ENSG00000168528	SERINC2	protein_coding
ENSG00000130827	PLXNA3	protein_coding
ENSG00000134253	TRIM45	protein_coding
ENSG00000221916	C19orf73	protein_coding
ENSG00000204611	ZNF616	protein_coding
ENSG00000174851	YIF1A	protein_coding
ENSG00000136866	ZFP37	protein_coding
ENSG00000173409	ARV1	protein_coding
ENSG00000175764	TTLL11	protein_coding
ENSG00000137731	FXYD2	protein_coding
ENSG00000156463	SH3RF2	protein_coding
ENSG00000174132	FAM174A	protein_coding
ENSG00000169184	MN1	protein_coding
ENSG00000137825	ITPKA	protein_coding
ENSG00000116717	GADD45A	protein_coding
ENSG00000130363	RSPH3	protein_coding
ENSG00000185453	ZSWIM9	protein_coding
ENSG00000165091	TMC1	protein_coding
ENSG00000273802	HIST1H2BG	protein_coding
ENSG00000115828	QPCT	protein_coding
ENSG00000077454	LRCH4	protein_coding
ENSG00000169991	IFFO2	protein_coding
ENSG00000153443	UBALD1	protein_coding
ENSG00000106009	BRAT1	protein_coding
ENSG00000158715	SLC45A3	protein_coding
ENSG00000099377	HSD3B7	protein_coding
ENSG00000152942	RAD17	protein_coding
ENSG00000214776	AC092821.1	protein_coding
ENSG00000163393	SLC22A15	protein_coding
ENSG00000023608	SNAPC1	protein_coding
ENSG00000157617	C2CD2	protein_coding
ENSG00000197457	STMN3	protein_coding
ENSG00000197757	HOXC6	protein_coding
ENSG00000219438	FAM19A5	protein_coding
ENSG00000165171	METTL27	protein_coding
ENSG00000127564	PKMYT1	protein_coding
ENSG00000097046	CDC7	protein_coding
ENSG00000140807	NKD1	protein_coding
ENSG00000153574	RPIA	protein_coding
ENSG00000266173	STRADA	protein_coding
ENSG00000164181	ELOVL7	protein_coding
ENSG00000220205	VAMP2	protein_coding
ENSG00000112511	PHF1	protein_coding
ENSG00000135828	RNASEL	protein_coding
ENSG00000232434	C9orf172	protein_coding
ENSG00000140987	ZSCAN32	protein_coding
ENSG00000273748	AL592183.1	protein_coding
ENSG00000146476	ARMT1	protein_coding
ENSG00000168447	SCNN1B	protein_coding
ENSG00000105963	ADAP1	protein_coding
ENSG00000142409	ZNF787	protein_coding
ENSG00000204315	FKBPL	protein_coding
ENSG00000105204	DYRK1B	protein_coding
ENSG00000173175	ADCY5	protein_coding
ENSG00000174938	SEZ6L2	protein_coding
ENSG00000153234	NR4A2	protein_coding
ENSG00000115526	CHST10	protein_coding
ENSG00000116793	PHTF1	protein_coding
ENSG00000112394	SLC16A10	protein_coding
ENSG00000234616	JRK	protein_coding
ENSG00000162804	SNED1	protein_coding
ENSG00000120318	ARAP3	protein_coding
ENSG00000108387	2022-09-04	protein_coding
ENSG00000152766	ANKRD22	protein_coding
ENSG00000172007	RAB33B	protein_coding
ENSG00000099860	GADD45B	protein_coding
ENSG00000203727	SAMD5	protein_coding
ENSG00000115657	ABCB6	protein_coding
ENSG00000147027	TMEM47	protein_coding
ENSG00000178694	NSUN3	protein_coding
ENSG00000115540	MOB4	protein_coding
ENSG00000158796	DEDD	protein_coding
ENSG00000126882	FAM78A	protein_coding
ENSG00000214300	SPDYE3	protein_coding
ENSG00000026950	BTN3A1	protein_coding
ENSG00000196655	TRAPPC4	protein_coding
ENSG00000127124	HIVEP3	protein_coding
ENSG00000132688	NES	protein_coding
ENSG00000277462	ZNF670	protein_coding
ENSG00000197620	CXorf40A	protein_coding
ENSG00000173264	GPR137	protein_coding
ENSG00000197557	TTC30A	protein_coding
ENSG00000179152	TCAIM	protein_coding
ENSG00000155744	FAM126B	protein_coding
ENSG00000101197	BIRC7	protein_coding
ENSG00000142677	IL22RA1	protein_coding
ENSG00000155265	GOLGA7B	protein_coding
ENSG00000184357	HIST1H1B	protein_coding
ENSG00000082458	DLG3	protein_coding
ENSG00000241127	YAE1D1	protein_coding
ENSG00000046647	GEMIN8	protein_coding
ENSG00000158850	B4GALT3	protein_coding
ENSG00000155621	C9orf85	protein_coding
ENSG00000007341	ST7L	protein_coding
ENSG00000109063	MYH3	protein_coding
ENSG00000168938	PPIC	protein_coding
ENSG00000167186	COQ7	protein_coding
ENSG00000256188	TAS2R30	protein_coding
ENSG00000143995	MEIS1	protein_coding
ENSG00000149548	CCDC15	protein_coding
ENSG00000135482	ZC3H10	protein_coding
ENSG00000134575	ACP2	protein_coding
ENSG00000112282	MED23	protein_coding
ENSG00000170234	PWWP2A	protein_coding
ENSG00000196437	ZNF569	protein_coding
ENSG00000204305	AGER	protein_coding
ENSG00000174206	C12orf66	protein_coding
ENSG00000185798	WDR53	protein_coding
ENSG00000168389	MFSD2A	protein_coding
ENSG00000168765	GSTM4	protein_coding
ENSG00000163485	ADORA1	protein_coding
ENSG00000186469	GNG2	protein_coding
ENSG00000008277	ADAM22	protein_coding
ENSG00000278023	RDM1	protein_coding
ENSG00000123838	C4BPA	protein_coding
ENSG00000135519	KCNH3	protein_coding
ENSG00000112039	FANCE	protein_coding
ENSG00000114698	PLSCR4	protein_coding
ENSG00000163328	GPR155	protein_coding
ENSG00000034693	PEX3	protein_coding
ENSG00000149016	TUT1	protein_coding
ENSG00000132031	MATN3	protein_coding
ENSG00000104081	BMF	protein_coding
ENSG00000105668	UPK1A	protein_coding
ENSG00000270629	NBPF14	protein_coding
ENSG00000132846	ZBED3	protein_coding
ENSG00000109103	UNC119	protein_coding
ENSG00000130294	KIF1A	protein_coding
ENSG00000250120	PCDHA10	protein_coding
ENSG00000178662	CSRNP3	protein_coding
ENSG00000271303	SRXN1	protein_coding
ENSG00000116922	C1orf109	protein_coding
ENSG00000156398	SFXN2	protein_coding
ENSG00000139636	LMBR1L	protein_coding
ENSG00000057294	PKP2	protein_coding
ENSG00000126705	AHDC1	protein_coding
ENSG00000037965	HOXC8	protein_coding
ENSG00000241978	AKAP2	protein_coding
ENSG00000170775	GPR37	protein_coding
ENSG00000160219	GAB3	protein_coding
ENSG00000184408	KCND2	protein_coding
ENSG00000159640	ACE	protein_coding
ENSG00000134533	RERG	protein_coding
ENSG00000167984	NLRC3	protein_coding
ENSG00000177125	ZBTB34	protein_coding
ENSG00000108423	TUBD1	protein_coding
ENSG00000151729	SLC25A4	protein_coding
ENSG00000177570	SAMD12	protein_coding
ENSG00000167130	DOLPP1	protein_coding
ENSG00000122641	INHBA	protein_coding
ENSG00000186205	2022-03-01	protein_coding
ENSG00000075399	VPS9D1	protein_coding
ENSG00000170425	ADORA2B	protein_coding
ENSG00000129158	SERGEF	protein_coding
ENSG00000151689	INPP1	protein_coding
ENSG00000092098	RNF31	protein_coding
ENSG00000162396	PARS2	protein_coding
ENSG00000196296	ATP2A1	protein_coding
ENSG00000198910	L1CAM	protein_coding
ENSG00000246922	UBAP1L	protein_coding
ENSG00000004766	VPS50	protein_coding
ENSG00000135917	SLC19A3	protein_coding
ENSG00000115267	IFIH1	protein_coding
ENSG00000164651	SP8	protein_coding
ENSG00000171450	CDK5R2	protein_coding
ENSG00000198870	STKLD1	protein_coding
ENSG00000111713	GYS2	protein_coding
ENSG00000163590	PPM1L	protein_coding
ENSG00000105085	MED26	protein_coding
ENSG00000177679	SRRM3	protein_coding
ENSG00000155970	MICU3	protein_coding
ENSG00000171246	NPTX1	protein_coding
ENSG00000263956	NBPF11	protein_coding
ENSG00000185187	SIGIRR	protein_coding
ENSG00000141391	PRELID3A	protein_coding
ENSG00000170396	ZNF804A	protein_coding
ENSG00000105393	BABAM1	protein_coding
ENSG00000111224	PARP11	protein_coding
ENSG00000115266	APC2	protein_coding
ENSG00000175787	ZNF169	protein_coding
ENSG00000197980	LEKR1	protein_coding
ENSG00000167515	TRAPPC2L	protein_coding
ENSG00000251493	FOXD1	protein_coding
ENSG00000115257	PCSK4	protein_coding
ENSG00000049283	EPN3	protein_coding
ENSG00000171045	TSNARE1	protein_coding
ENSG00000254685	FPGT	protein_coding
ENSG00000127423	AUNIP	protein_coding
ENSG00000070610	GBA2	protein_coding
ENSG00000239305	RNF103	protein_coding
ENSG00000186310	NAP1L3	protein_coding
ENSG00000129514	FOXA1	protein_coding
ENSG00000139187	KLRG1	protein_coding
ENSG00000139438	FAM222A	protein_coding
ENSG00000113119	TMCO6	protein_coding
ENSG00000188549	C15orf52	protein_coding
ENSG00000155816	FMN2	protein_coding
ENSG00000092929	UNC13D	protein_coding
ENSG00000114737	CISH	protein_coding
ENSG00000144134	RABL2A	protein_coding
ENSG00000168243	GNG4	protein_coding
ENSG00000005981	ASB4	protein_coding
ENSG00000137878	GCOM1	protein_coding
ENSG00000117472	TSPAN1	protein_coding
ENSG00000092295	TGM1	protein_coding
ENSG00000158966	CACHD1	protein_coding
ENSG00000100926	TM9SF1	protein_coding
ENSG00000115935	WIPF1	protein_coding
ENSG00000129084	PSMA1	protein_coding
ENSG00000114841	DNAH1	protein_coding
ENSG00000114735	HEMK1	protein_coding
ENSG00000152219	ARL14EP	protein_coding
ENSG00000186197	EDARADD	protein_coding
ENSG00000178202	KDELC2	protein_coding
ENSG00000151276	MAGI1	protein_coding
ENSG00000073910	FRY	protein_coding
ENSG00000049246	PER3	protein_coding
ENSG00000169814	BTD	protein_coding
ENSG00000104313	EYA1	protein_coding
ENSG00000070915	SLC12A3	protein_coding
ENSG00000165309	ARMC3	protein_coding
ENSG00000149243	KLHL35	protein_coding
ENSG00000159588	CCDC17	protein_coding
ENSG00000186364	NUDT17	protein_coding
ENSG00000198203	SULT1C2	protein_coding
ENSG00000170185	USP38	protein_coding
ENSG00000188234	AGAP4	protein_coding
ENSG00000116785	CFHR3	protein_coding
ENSG00000135074	ADAM19	protein_coding
ENSG00000144583	2022-03-04	protein_coding
ENSG00000174628	IQCK	protein_coding
ENSG00000111052	LIN7A	protein_coding
ENSG00000167136	ENDOG	protein_coding
ENSG00000138378	STAT4	protein_coding
ENSG00000135821	GLUL	protein_coding
ENSG00000095383	TBC1D2	protein_coding
ENSG00000146802	TMEM168	protein_coding
ENSG00000171100	MTM1	protein_coding
ENSG00000158079	PTPDC1	protein_coding
ENSG00000111424	VDR	protein_coding
ENSG00000119699	TGFB3	protein_coding
ENSG00000197208	SLC22A4	protein_coding
ENSG00000158125	XDH	protein_coding
ENSG00000260456	C16orf95	protein_coding
ENSG00000005243	COPZ2	protein_coding
ENSG00000254221	PCDHGB1	protein_coding
ENSG00000137404	NRM	protein_coding
ENSG00000154917	RAB6B	protein_coding
ENSG00000099785	2022-03-02	protein_coding
ENSG00000168939	SPRY3	protein_coding
ENSG00000277586	NEFL	protein_coding
ENSG00000235376	RPEL1	protein_coding
ENSG00000122481	RWDD3	protein_coding
ENSG00000162624	LHX8	protein_coding
ENSG00000189157	FAM47E	protein_coding
ENSG00000106571	GLI3	protein_coding
ENSG00000160606	TLCD1	protein_coding
ENSG00000197822	OCLN	protein_coding
ENSG00000073464	CLCN4	protein_coding
ENSG00000164542	KIAA0895	protein_coding
ENSG00000128564	VGF	protein_coding
ENSG00000156973	PDE6D	protein_coding
ENSG00000135469	COQ10A	protein_coding
ENSG00000100228	RAB36	protein_coding
ENSG00000104957	CCDC130	protein_coding
ENSG00000197728	RPS26	protein_coding
ENSG00000149970	CNKSR2	protein_coding
ENSG00000278318	ZNF229	protein_coding
ENSG00000110002	VWA5A	protein_coding
ENSG00000069493	CLEC2D	protein_coding
ENSG00000117226	GBP3	protein_coding
ENSG00000161040	FBXL13	protein_coding
ENSG00000131378	RFTN1	protein_coding
ENSG00000204131	NHSL2	protein_coding
ENSG00000170214	ADRA1B	protein_coding
ENSG00000244242	IFITM10	protein_coding
ENSG00000148082	SHC3	protein_coding
ENSG00000230667	SETSIP	protein_coding
ENSG00000241322	CDRT1	protein_coding
ENSG00000164011	ZNF691	protein_coding
ENSG00000176340	COX8A	protein_coding
ENSG00000196912	ANKRD36B	protein_coding
ENSG00000167550	RHEBL1	protein_coding
ENSG00000156239	N6AMT1	protein_coding
ENSG00000110921	MVK	protein_coding
ENSG00000121454	LHX4	protein_coding
ENSG00000239590	OR1J4	protein_coding
ENSG00000004838	ZMYND10	protein_coding
ENSG00000152463	OLAH	protein_coding
ENSG00000136014	USP44	protein_coding
ENSG00000122691	TWIST1	protein_coding
ENSG00000197008	ZNF138	protein_coding
ENSG00000174796	THAP6	protein_coding
ENSG00000138735	PDE5A	protein_coding
ENSG00000112238	PRDM13	protein_coding
ENSG00000066248	NGEF	protein_coding
ENSG00000163704	PRRT3	protein_coding
ENSG00000198546	ZNF511	protein_coding
ENSG00000166436	TRIM66	protein_coding
ENSG00000171311	EXOSC1	protein_coding
ENSG00000157399	ARSE	protein_coding
ENSG00000229809	ZNF688	protein_coding
ENSG00000100300	TSPO	protein_coding
ENSG00000105556	MIER2	protein_coding
ENSG00000111785	RIC8B	protein_coding
ENSG00000258429	PDF	protein_coding
ENSG00000142149	HUNK	protein_coding
ENSG00000161270	NPHS1	protein_coding
ENSG00000196639	HRH1	protein_coding
ENSG00000151500	THYN1	protein_coding
ENSG00000154710	RABGEF1	protein_coding
ENSG00000167578	RAB4B	protein_coding
ENSG00000010803	SCMH1	protein_coding
ENSG00000140025	EFCAB11	protein_coding
ENSG00000007541	PIGQ	protein_coding
ENSG00000116667	C1orf21	protein_coding
ENSG00000113924	HGD	protein_coding
ENSG00000139626	ITGB7	protein_coding
ENSG00000150054	MPP7	protein_coding
ENSG00000213930	GALT	protein_coding
ENSG00000228696	ARL17B	protein_coding
ENSG00000171303	KCNK3	protein_coding
ENSG00000176428	VPS37D	protein_coding
ENSG00000147912	FBXO10	protein_coding
ENSG00000131480	AOC2	protein_coding
ENSG00000163516	ANKZF1	protein_coding
ENSG00000196208	GREB1	protein_coding
ENSG00000105516	DBP	protein_coding
ENSG00000129911	KLF16	protein_coding
ENSG00000100577	GSTZ1	protein_coding
ENSG00000116954	RRAGC	protein_coding
ENSG00000121716	PILRB	protein_coding
ENSG00000171130	ATP6V0E2	protein_coding
ENSG00000126561	STAT5A	protein_coding
ENSG00000163251	FZD5	protein_coding
ENSG00000146386	ABRACL	protein_coding
ENSG00000080561	MID2	protein_coding
ENSG00000163235	TGFA	protein_coding
ENSG00000005882	PDK2	protein_coding
ENSG00000080031	PTPRH	protein_coding
ENSG00000166595	FAM96B	protein_coding
ENSG00000095596	CYP26A1	protein_coding
ENSG00000081479	LRP2	protein_coding
ENSG00000187824	TMEM220	protein_coding
ENSG00000158023	WDR66	protein_coding
ENSG00000125462	C1orf61	protein_coding
ENSG00000243279	PRAF2	protein_coding
ENSG00000267508	ZNF285	protein_coding
ENSG00000225663	MCRIP1	protein_coding
ENSG00000131080	EDA2R	protein_coding
ENSG00000253846	PCDHGA10	protein_coding
ENSG00000181444	ZNF467	protein_coding
ENSG00000213123	TCTEX1D2	protein_coding
ENSG00000173013	CCDC96	protein_coding
ENSG00000235750	KIAA0040	protein_coding
ENSG00000088881	EBF4	protein_coding
ENSG00000163126	ANKRD23	protein_coding
ENSG00000122335	SERAC1	protein_coding
ENSG00000159713	TPPP3	protein_coding
ENSG00000116106	EPHA4	protein_coding
ENSG00000103044	HAS3	protein_coding
ENSG00000184702	2022-09-05	protein_coding
ENSG00000002587	HS3ST1	protein_coding
ENSG00000151468	CCDC3	protein_coding
ENSG00000155755	TMEM237	protein_coding
ENSG00000168350	DEGS2	protein_coding
ENSG00000006042	TMEM98	protein_coding
ENSG00000143409	MINDY1	protein_coding
ENSG00000135540	NHSL1	protein_coding
ENSG00000130714	POMT1	protein_coding
ENSG00000114745	GORASP1	protein_coding
ENSG00000188092	GPR89B	protein_coding
ENSG00000169429	CXCL8	protein_coding
ENSG00000001460	STPG1	protein_coding
ENSG00000183773	AIFM3	protein_coding
ENSG00000123999	INHA	protein_coding
ENSG00000127366	TAS2R5	protein_coding
ENSG00000011143	MKS1	protein_coding
ENSG00000130962	PRRG1	protein_coding
ENSG00000163689	C3orf67	protein_coding
ENSG00000284691	AC073111.5	protein_coding
ENSG00000136943	CTSV	protein_coding
ENSG00000135205	CCDC146	protein_coding
ENSG00000146426	TIAM2	protein_coding
ENSG00000167619	TMEM145	protein_coding
ENSG00000162975	KCNF1	protein_coding
ENSG00000004777	ARHGAP33	protein_coding
ENSG00000111837	MAK	protein_coding
ENSG00000225362	CT62	protein_coding
ENSG00000283486	FAM95C	protein_coding
ENSG00000130413	STK33	protein_coding
ENSG00000079150	FKBP7	protein_coding
ENSG00000105699	LSR	protein_coding
ENSG00000181061	HIGD1A	protein_coding
ENSG00000204228	HSD17B8	protein_coding
ENSG00000146530	VWDE	protein_coding
ENSG00000168826	ZBTB49	protein_coding
ENSG00000186665	C17orf58	protein_coding
ENSG00000111801	BTN3A3	protein_coding
ENSG00000138629	UBL7	protein_coding
ENSG00000158321	AUTS2	protein_coding
ENSG00000130021	PUDP	protein_coding
ENSG00000123353	ORMDL2	protein_coding
ENSG00000161395	PGAP3	protein_coding
ENSG00000182700	IGIP	protein_coding
ENSG00000215183	MSMP	protein_coding
ENSG00000165887	ANKRD2	protein_coding
ENSG00000096093	EFHC1	protein_coding
ENSG00000143278	F13B	protein_coding
ENSG00000123096	SSPN	protein_coding
ENSG00000179104	TMTC2	protein_coding
ENSG00000099338	CATSPERG	protein_coding
ENSG00000172830	SSH3	protein_coding
ENSG00000142556	ZNF614	protein_coding
ENSG00000120738	EGR1	protein_coding
ENSG00000178404	CEP295NL	protein_coding
ENSG00000090339	ICAM1	protein_coding
ENSG00000143590	EFNA3	protein_coding
ENSG00000113070	HBEGF	protein_coding
ENSG00000160233	LRRC3	protein_coding
ENSG00000257950	P2RX5-TAX1B	protein_coding
ENSG00000184731	FAM110C	protein_coding
ENSG00000153029	MR1	protein_coding
ENSG00000177042	TMEM80	protein_coding
ENSG00000197329	PELI1	protein_coding
ENSG00000082146	STRADB	protein_coding
ENSG00000167861	HID1	protein_coding
ENSG00000100890	KIAA0391	protein_coding
ENSG00000115286	NDUFS7	protein_coding
ENSG00000226742	HSBP1L1	protein_coding
ENSG00000182389	CACNB4	protein_coding
ENSG00000139910	NOVA1	protein_coding
ENSG00000163900	TMEM41A	protein_coding
ENSG00000181873	IBA57	protein_coding
ENSG00000275895	U2AF1L5	protein_coding
ENSG00000167646	DNAAF3	protein_coding
ENSG00000169894	MUC3A	protein_coding
ENSG00000198354	DCAF12L2	protein_coding
ENSG00000086619	ERO1B	protein_coding
ENSG00000135124	P2RX4	protein_coding
ENSG00000182870	GALNT9	protein_coding
ENSG00000070182	SPTB	protein_coding
ENSG00000153975	ZUFSP	protein_coding
ENSG00000145088	EAF2	protein_coding
ENSG00000163734	CXCL3	protein_coding
ENSG00000214114	MYCBP	protein_coding
ENSG00000182795	C1orf116	protein_coding
ENSG00000261794	GOLGA8H	protein_coding
ENSG00000091583	APOH	protein_coding
ENSG00000176410	DNAJC30	protein_coding
ENSG00000186326	RGS9BP	protein_coding
ENSG00000135838	NPL	protein_coding
ENSG00000160886	LY6K	protein_coding
ENSG00000186222	BLOC1S4	protein_coding
ENSG00000106268	NUDT1	protein_coding
ENSG00000114771	AADAC	protein_coding
ENSG00000243667	WDR92	protein_coding
ENSG00000157379	DHRS1	protein_coding
ENSG00000189298	ZKSCAN3	protein_coding
ENSG00000169288	MRPL1	protein_coding
ENSG00000180815	MAP3K15	protein_coding
ENSG00000168661	ZNF30	protein_coding
ENSG00000165512	ZNF22	protein_coding
ENSG00000048052	HDAC9	protein_coding
ENSG00000177352	CCDC71	protein_coding
ENSG00000101298	SNPH	protein_coding
ENSG00000123992	DNPEP	protein_coding
ENSG00000104432	IL7	protein_coding
ENSG00000128714	HOXD13	protein_coding
ENSG00000162738	VANGL2	protein_coding
ENSG00000117971	CHRNB4	protein_coding
ENSG00000162148	PPP1R32	protein_coding
ENSG00000170873	MTSS1	protein_coding
[truncated: 1,694 more rows]
