# Supplementary material for: A molecular classification system for estimating radiotherapy response and anticancer immunity for individual breast cancer patients
Source: Front Oncol. 2023 Oct 20;13:1288698. doi: 10.3389/fonc.2023.1288698 (PMC10623135; doi:10.3389/fonc.2023.1288698)
Supplement: Supplementary Table 2 — Patient information in TCGA-BRCA, GSE58812, and GSE17705 cohorts. [file Table_2.xlsx]

## Sheet: TCGA-BRCA
ID	futime	fustat	Age	T	M	N	Stage
TCGA-WT-AB41-01	4.41	0	55	2	NA	1	2
TCGA-BH-A0HK-01	0.4875	0	81	2	0	1	2
TCGA-GM-A2DO-01	7.10667	0	54	1	0	0	1
TCGA-AO-A0J9-01	4.41583	0	61	2	0	3	3
TCGA-AN-A0FT-01	0.585833	0	63	2	0	1	2
TCGA-GM-A2D9-01	4.96083	1	69	1	0	0	1
TCGA-GM-A3NY-01	3.18083	0	72	2	0	1	2
TCGA-LL-A7SZ-01	1.62583	0	49	2	NA	1	2
TCGA-A7-A56D-01	1.22667	0	84	2	0	0	2
TCGA-LL-A6FR-01	1.33833	0	50	2	NA	0	2
TCGA-AO-A0JC-01	4.235	0	64	2	0	0	2
TCGA-A2-A0EQ-01	6.64167	0	64	2	0	0	2
TCGA-OL-A66P-01	1.17167	0	75	2	NA	0	2
TCGA-BH-A5J0-01	1.9575	0	63	1	0	0	1
TCGA-AQ-A54N-01	0.213333	0	51	2	0	0	2
TCGA-E9-A22D-01	3.41667	0	38	2	0	0	2
TCGA-LL-A9Q3-01	1.45667	0	69	3	NA	3	3
TCGA-BH-A8FY-01	0.8075	1	87	1	0	0	1
TCGA-BH-A0BM-01	5.13583	0	54	2	0	1	2
TCGA-A2-A0EP-01	9.86333	0	56	1	0	0	1
TCGA-A2-A0CR-01	8.9875	0	54	3	0	0	2
TCGA-AC-A6IW-01	1.13083	0	73	2	NA	0	2
TCGA-BH-A0E6-01	0.8025	0	69	1	0	0	1
TCGA-A2-A25F-01	0.881667	0	66	2	0	0	2
TCGA-E2-A574-01	3.2275	0	44	2	0	0	2
TCGA-AC-A8OP-01	1.68083	0	72	1	NA	0	1
TCGA-E2-A1LA-01	2.0475	0	59	1	0	1	2
TCGA-E2-A10C-01	3.34	0	54	2	0	1	2
TCGA-AR-A2LE-01	13.8575	0	69	1	0	0	1
TCGA-BH-A0AW-01	1.7025	0	56	1	0	1	2
TCGA-AR-A1AW-01	7.20583	0	65	2	0	0	2
TCGA-AC-A5XS-01	1.61	0	74	2	NA	0	2
TCGA-B6-A0I5-01	23.4233	0	49	2	0	1	2
TCGA-E9-A227-01	2.66917	0	42	2	0	1	2
TCGA-MS-A51U-01	1.86417	0	44	2	0	1	2
TCGA-GM-A2DA-01	18.0492	1	46	2	0	1	2
TCGA-C8-A1HL-01	0.8675	0	38	3	0	1	3
TCGA-AO-A0JB-01	4.22167	0	50	3	0	1	3
TCGA-OL-A5RW-01	3.0275	0	40	1	NA	1	2
TCGA-EW-A1P7-01	2.505	0	59	2	0	0	2
TCGA-BH-A0BG-01	5.1225	0	73	1	0	0	1
TCGA-BH-A0HB-01	2.20667	0	55	1	0	0	1
TCGA-EW-A2FS-01	4.39083	0	41	2	NA	1	2
TCGA-E9-A1RF-01	0.5475	0	68	2	0	2	3
TCGA-E9-A3X8-01	2.535	0	48	2	0	1	2
TCGA-E2-A1B5-01	2.69417	0	46	2	0	0	2
TCGA-GM-A4E0-01	5.99833	0	67	3	0	3	3
TCGA-OL-A66I-01	1.955	0	36	1	NA	1	2
TCGA-GM-A2DF-01	5.9	0	53	1	0	1	2
TCGA-GM-A2DK-01	7.24083	0	58	1	0	0	1
TCGA-LL-A5YN-01	1.22333	0	46	2	0	0	2
TCGA-GM-A2DD-01	6.2475	0	53	1	0	0	1
TCGA-E9-A5FK-01	2.22333	0	60	2	0	3	3
TCGA-E2-A56Z-01	0.69	0	69	2	0	1	2
TCGA-A2-A4S1-01	2.245	0	66	2	0	0	2
TCGA-A7-A26E-01	2.61167	0	71	3	NA	1	3
TCGA-E9-A5FL-01	0.0658333	0	65	3	0	0	2
TCGA-E2-A1L9-01	1.6375	0	40	1	0	1	2
TCGA-EW-A1J6-01	2.39583	0	70	1	0	0	1
TCGA-AO-A128-01	8.89167	0	61	2	0	0	2
TCGA-AR-A0TT-01	9.07833	0	53	2	0	2	3
TCGA-B6-A0I2-01	11.9392	0	45	1	0	0	1
TCGA-EW-A3U0-01	1.45667	0	61	3	0	1	3
TCGA-D8-A147-01	1.59917	0	45	2	0	0	NA
TCGA-AQ-A54O-01	2.74	0	51	2	0	0	2
TCGA-E9-A249-01	0.594167	0	45	2	0	0	2
TCGA-B6-A0X0-01	10.8	1	54	1	0	0	1
TCGA-BH-A0B9-01	4.30333	0	44	1	0	0	1
TCGA-A7-A26J-01	1.71667	0	49	2	0	0	2
TCGA-A2-A0ST-01	8.25917	0	62	1	0	1	2
TCGA-A2-A0CQ-01	7.3775	0	62	1	0	0	1
TCGA-LD-A66U-01	1.76833	0	44	2	NA	1	2
TCGA-E2-A1II-01	2.80583	0	51	1	0	0	1
TCGA-EW-A6SB-01	2.08083	0	62	2	0	0	2
TCGA-AO-A0JJ-01	5.16583	0	54	2	0	1	2
TCGA-AC-A2QJ-01	1.22083	1	48	4	0	0	3
TCGA-A8-A0A6-01	1.75167	0	64	2	0	3	3
TCGA-E9-A248-01	0.161667	0	51	2	0	0	2
TCGA-E2-A576-01	2.855	0	69	1	NA	0	1
TCGA-E9-A243-01	1.67583	0	52	2	0	0	2
TCGA-AR-A24M-01	10.02	0	38	2	0	2	3
TCGA-E2-A2P6-01	2.8775	0	77	2	0	1	2
TCGA-E9-A54Y-01	1.985	0	63	2	0	2	3
TCGA-PE-A5DE-01	7.24083	0	41	2	0	0	2
TCGA-E2-A1LL-01	3.58333	0	73	3	NA	2	3
TCGA-B6-A0IJ-01	19.4533	0	42	3	0	0	2
TCGA-AO-A1KQ-01	5.1525	0	84	4	0	1	3
TCGA-AN-A0FJ-01	0.6625	0	59	2	1	2	4
TCGA-E9-A6HE-01	2.31917	0	45	3	NA	3	3
TCGA-E2-A15K-01	0.7525	0	58	2	0	1	2
TCGA-E9-A244-01	0.0575	0	54	2	0	0	2
TCGA-BH-A0BC-01	2.66667	0	60	2	0	3	3
TCGA-E2-A1IH-01	2.80917	0	80	1	0	0	1
TCGA-EW-A424-01	1.9575	0	51	3	NA	1	3
TCGA-A7-A0DB-01	2.75667	0	56	2	0	0	2
TCGA-AC-A62V-01	0.9525	1	58	2	1	1	4
TCGA-C8-A1HG-01	0.944167	0	50	2	0	0	2
TCGA-AN-A0XW-01	0.465	0	36	2	0	2	3
TCGA-BH-A1EY-01	1.4725	1	79	2	0	0	2
TCGA-LL-A5YO-01	1.20417	0	50	1	NA	0	1
TCGA-E2-A1L8-01	6.1325	0	52	2	0	1	2
TCGA-A2-A0CL-01	8.25417	0	37	3	0	2	3
TCGA-BH-A42T-01	0.875833	1	75	2	0	0	2
TCGA-AR-A0TV-01	6.26333	0	66	2	0	0	2
TCGA-EW-A1OV-01	2.16	0	56	2	NA	1	2
TCGA-LL-A6FP-01	1.85333	0	90	2	NA	NA	2
TCGA-D8-A1Y2-01	1.185	0	71	2	NA	0	2
TCGA-B6-A0IN-01	7.04417	1	45	1	NA	NA	NA
TCGA-AN-A0AT-01	0.0275	0	62	2	0	0	2
TCGA-E9-A247-01	3.24667	0	59	1	0	0	1
TCGA-LL-A50Y-01	2.08583	0	84	2	NA	0	2
TCGA-D8-A1XL-01	1.65917	0	34	2	NA	1	2
TCGA-E9-A1NC-01	3.29333	0	61	2	0	1	2
TCGA-C8-A26W-01	1.04333	0	58	2	0	1	2
TCGA-EW-A1J3-01	1.38	0	61	1	0	0	1
TCGA-A2-A0SW-01	3.73667	1	82	2	1	2	4
TCGA-AO-A03N-01	5.56	0	59	2	0	1	2
TCGA-A2-A0YM-01	2.64167	0	67	2	0	0	2
TCGA-AC-A3BB-01	2.70167	0	46	3	NA	2	3
TCGA-AC-A3YJ-01	2.06417	0	66	2	NA	0	2
TCGA-BH-A0H9-01	3.41417	0	69	2	0	0	2
TCGA-E2-A1B6-01	2.37333	0	44	2	0	0	2
TCGA-AC-A62Y-01	1.45083	0	79	2	NA	1	2
TCGA-A2-A3XV-01	2.72667	0	46	2	0	0	2
TCGA-AC-A2FE-01	7.21667	1	62	3	NA	3	3
TCGA-D8-A1X7-01	1.39333	0	40	2	NA	0	2
TCGA-BH-A42U-01	9.20917	0	80	2	0	0	2
TCGA-E2-A1L7-01	5.02667	0	40	2	0	2	3
TCGA-AR-A2LN-01	3.17833	0	65	2	0	0	2
TCGA-LL-A5YM-01	1.27583	0	88	4	0	NA	3
TCGA-AC-A3QP-01	1.8475	0	79	2	NA	1	2
TCGA-AR-A0U4-01	8.9275	0	54	2	0	0	2
TCGA-E9-A22E-01	3.47417	0	56	2	0	2	3
TCGA-A8-A09I-01	3.75333	0	84	2	0	0	2
TCGA-BH-A0B6-01	6.7975	0	47	1	0	0	1
TCGA-AR-A24R-01	9.39	0	45	1	0	2	3
TCGA-AO-A03R-01	5.72417	0	57	2	0	1	2
TCGA-OL-A66L-01	3.56167	0	71	1	NA	0	1
TCGA-Z7-A8R5-01	8.99833	0	61	3	NA	1	3
TCGA-AO-A1KR-01	6.88	0	51	2	0	0	2
TCGA-C8-A1HF-01	0.909167	0	48	2	0	0	2
TCGA-E2-A15K-06	0.7525	0	58	2	0	1	2
TCGA-B6-A40B-01	8.62917	0	76	1	0	0	1
TCGA-A2-A0T4-01	1.70833	0	62	2	0	0	2
TCGA-AC-A6IV-01	1.555	0	47	2	NA	1	2
TCGA-BH-AB28-01	0.785833	0	53	3	0	1	3
TCGA-OL-A5RX-01	2.40333	0	51	1	NA	0	1
TCGA-AN-A0FN-01	0.596667	0	61	1	0	0	1
TCGA-EW-A1IY-01	0.706667	0	38	1	NA	0	1
TCGA-LD-A7W6-01	1.10583	0	54	2	0	1	2
TCGA-BH-A0DK-01	1.15833	0	49	2	0	0	2
TCGA-C8-A8HQ-01	1.04	0	53	2	0	1	2
TCGA-A2-A0CK-01	11.3858	0	60	3	0	2	3
TCGA-LL-A6FQ-01	0.219167	0	77	2	NA	2	3
TCGA-D8-A1X8-01	2.14333	0	62	1	0	2	3
TCGA-A2-A0YI-01	4.12	0	62	1	0	0	1
TCGA-E2-A1B4-01	2.74833	1	74	1	0	2	3
TCGA-AC-A5XU-01	1.24583	0	74	3	NA	0	2
TCGA-E2-A15M-01	0.92	1	66	2	0	0	2
TCGA-AO-A03O-01	6.7975	1	69	2	0	0	2
TCGA-C8-A12V-01	1.05417	0	55	2	0	0	2
TCGA-A8-A084-01	1.25417	0	81	2	0	1	2
TCGA-A2-A04V-01	5.25583	1	39	2	0	0	2
TCGA-C8-A138-01	1.04	0	54	2	0	2	3
TCGA-E2-A572-01	3.30667	0	72	2	0	2	3
TCGA-A7-A13H-01	2.46083	0	61	2	NA	1	2
TCGA-A7-A4SA-01	1.2425	0	40	2	0	1	2
TCGA-E9-A1QZ-01	2.06667	0	61	2	0	0	2
TCGA-A2-A0SY-01	3.6875	0	62	3	0	1	3
TCGA-E9-A1R3-01	0.213333	0	70	2	0	3	3
TCGA-A8-A06X-01	2.58167	1	77	3	0	0	2
TCGA-E9-A24A-01	2.045	0	69	1	0	1	2
TCGA-BH-A0W7-01	3.73167	0	49	1	0	0	1
TCGA-E2-A1LG-01	4.16917	0	50	2	0	0	2
TCGA-S3-A6ZG-01	1.53833	0	71	2	0	1	2
TCGA-AR-A1AQ-01	8.27	0	49	2	0	0	2
TCGA-A2-A25D-01	1.51083	0	90	2	0	3	3
TCGA-D8-A1J8-01	1.18	0	77	2	0	1	2
TCGA-BH-A6R9-01	0.438333	0	61	2	0	0	2
TCGA-D8-A27G-01	1.12	0	75	2	0	0	2
TCGA-OL-A66N-01	2.16833	0	59	3	NA	3	3
TCGA-A7-A5ZW-01	0.8925	0	47	1	0	1	2
TCGA-XX-A89A-01	1.33583	0	68	3	NA	0	2
TCGA-BH-A0BZ-01	6.17333	0	59	3	0	1	3
TCGA-BH-A0BF-01	3.625	1	56	2	0	1	2
TCGA-A8-A07P-01	0.914167	0	68	2	0	1	2
TCGA-EW-A6SC-01	2.60583	0	60	2	0	0	2
TCGA-A2-A3XT-01	7.58333	0	45	2	0	1	2
TCGA-GM-A2DN-01	8.46167	0	58	2	0	0	2
TCGA-GM-A2DI-01	7.09083	0	52	1	0	0	1
TCGA-AO-A0J2-01	2.72917	0	41	1	0	0	1
TCGA-BH-A2L8-01	1.67583	0	45	2	0	0	2
TCGA-AO-A0JA-01	1.79333	0	36	2	0	3	3
TCGA-A7-A6VW-01	0.78	0	48	2	0	0	2
TCGA-AO-A03T-01	5.815	0	42	2	0	1	2
TCGA-A2-A0YF-01	4.2025	0	67	1	0	0	1
TCGA-BH-A0H5-01	4.435	0	45	1	0	0	1
TCGA-A8-A09D-01	4.16667	0	47	2	0	1	2
TCGA-D8-A1JE-01	1.57417	0	62	1	0	1	2
TCGA-EW-A1P1-01	3.3125	0	68	2	NA	3	3
TCGA-AC-A3TM-01	2.08583	0	50	3	0	1	3
TCGA-WT-AB44-01	2.4175	0	77	1	NA	0	1
TCGA-AN-A0XR-01	0.0275	0	55	2	0	2	3
TCGA-A2-A3XW-01	4.68667	0	42	2	0	1	2
TCGA-B6-A0RT-01	7.44917	0	39	3	0	1	3
TCGA-C8-A1HI-01	0.939167	0	40	2	0	2	3
TCGA-A8-A08I-01	0.999167	0	53	2	0	0	2
TCGA-BH-A0B5-01	5.8475	0	40	2	0	2	3
TCGA-A2-A0CT-01	6.26667	0	71	2	0	0	2
TCGA-A2-A04X-01	4.61583	0	34	2	0	0	2
TCGA-V7-A7HQ-01	5.56583	0	75	1	0	2	3
TCGA-AO-A1KT-01	1.48083	0	78	1	0	1	2
TCGA-C8-A12Y-01	4.04083	0	44	2	0	1	2
TCGA-A2-A0CZ-01	4.42417	0	46	2	0	0	2
TCGA-E9-A2JT-01	0.788333	0	63	2	0	0	2
TCGA-D8-A27N-01	1.42083	0	36	2	0	2	3
TCGA-BH-A0C0-01	3.47667	0	62	1	0	1	2
TCGA-LL-A440-01	2.0775	0	61	1	NA	0	1
TCGA-OL-A5D7-01	4.87333	0	70	2	NA	0	2
TCGA-B6-A0IA-01	22.9717	0	51	2	0	0	2
TCGA-A2-A0D3-01	5.1275	0	42	1	0	0	1
TCGA-BH-A0HU-01	1.07333	0	52	1	0	0	1
TCGA-C8-A12N-01	0.98	0	58	2	0	0	2
TCGA-AR-A24T-01	8.76583	0	46	3	0	3	3
TCGA-E2-A1L6-01	4.51167	0	44	1	0	1	2
TCGA-OL-A5RZ-01	1.85917	0	57	1	NA	0	1
TCGA-AO-A0J4-01	4.345	0	41	1	0	0	1
TCGA-A2-A0EN-01	11.1917	0	70	2	0	0	2
TCGA-A2-A0CS-01	6.42833	1	73	4	1	3	4
TCGA-D8-A73U-01	1.34667	0	88	2	0	0	2
TCGA-E9-A229-01	3.1425	0	37	1	0	0	1
TCGA-BH-A0B0-01	6.78083	0	56	1	0	0	1
TCGA-5L-AAT0-01	4.04333	0	42	2	0	0	2
TCGA-EW-A1IZ-01	1.51667	0	53	2	NA	2	3
TCGA-A7-A2KD-01	1.85917	0	53	2	NA	2	3
TCGA-GM-A5PV-01	1.1275	0	63	2	0	1	2
TCGA-OL-A66O-01	1.44583	0	39	2	NA	1	2
TCGA-E9-A1NG-01	2.15167	1	62	2	0	0	2
TCGA-A2-A3XZ-01	4.19417	0	46	1	0	0	1
TCGA-BH-A18I-01	2.9925	0	53	1	0	1	2
TCGA-GM-A2DB-01	6.58667	0	62	2	0	0	2
TCGA-C8-A8HP-01	1.08417	0	59	2	0	2	3
TCGA-E9-A1NH-01	1.57667	0	71	2	0	1	2
TCGA-Z7-A8R6-01	8.91333	0	46	1	0	0	1
TCGA-AQ-A1H2-01	1.3	0	84	2	NA	2	3
TCGA-A7-A4SD-01	1.2075	0	52	2	0	0	2
TCGA-AR-A2LO-01	3.28	0	46	2	0	1	2
TCGA-AO-A03L-01	6.685	0	34	3	0	2	3
TCGA-AR-A252-01	7.76917	0	50	1	0	0	1
TCGA-A7-A3IY-01	0.944167	0	71	1	0	0	1
TCGA-AN-A0AK-01	0.613333	0	76	2	0	0	2
TCGA-B6-A0IK-01	1.56333	1	63	4	0	1	3
TCGA-D8-A1XS-01	1.3575	0	48	2	0	3	3
TCGA-E9-A1NE-01	2.97833	0	28	2	0	1	2
TCGA-AN-A0FD-01	0.536667	0	71	2	0	0	2
TCGA-AO-A12E-01	5.86417	0	51	3	0	0	2
TCGA-E2-A14Z-01	1.54167	1	64	1	0	0	1
TCGA-A2-A0SX-01	4.19917	0	48	1	0	0	1
TCGA-AN-A0XS-01	0.0275	0	63	2	0	2	3
TCGA-AO-A03M-01	5.10833	0	29	1	0	0	1
TCGA-AN-A0XN-01	0.0275	0	68	2	0	2	3
TCGA-B6-A0WS-01	8.11667	1	58	1	NA	NA	NA
TCGA-OL-A5DA-01	4.88083	0	61	2	NA	0	2
TCGA-E9-A1NI-01	0.821667	0	51	2	0	0	2
TCGA-E2-A15O-01	4.23	0	89	1	0	NA	1
TCGA-E9-A1RG-01	1.77083	0	62	1	0	2	3
TCGA-3C-AALI-01	10.9642	0	50	2	0	1	2
TCGA-C8-A27B-01	1.20167	0	48	3	0	0	2
TCGA-GM-A3XN-01	5.5275	0	44	1	0	2	3
TCGA-A7-A4SB-01	1.14417	0	56	3	0	1	3
TCGA-XX-A899-01	1.27833	0	46	1	NA	2	3
TCGA-A8-A079-01	0.75	0	69	4	0	3	3
TCGA-BH-A0DG-01	5.5875	0	30	2	0	0	2
TCGA-E9-A3HO-01	3.17	0	49	2	0	0	2
TCGA-AC-A2FO-01	6.17333	0	65	2	NA	1	2
TCGA-E2-A14R-01	3.21417	0	62	2	0	0	2
TCGA-E2-A158-01	1.23167	0	43	1	0	1	2
TCGA-A7-A5ZX-01	0.92	0	48	2	0	3	3
TCGA-S3-AA17-01	1.16083	0	64	2	0	1	2
TCGA-BH-A18H-01	1.785	0	63	1	0	0	1
TCGA-AC-A3W6-01	1.64833	0	90	3	NA	1	3
TCGA-C8-A12W-01	1.05417	0	49	4	0	1	3
TCGA-A8-A09M-01	2.75417	0	75	2	0	3	3
TCGA-BH-A0EB-01	2.03917	0	69	1	0	0	1
TCGA-AR-A2LL-01	5.50833	0	70	3	0	0	2
TCGA-C8-A1HM-01	1.02667	0	74	2	0	0	2
TCGA-E9-A295-01	1.02667	0	71	2	0	0	2
TCGA-LL-A8F5-01	1.63167	0	61	2	NA	0	2
TCGA-BH-A0DP-01	1.30333	0	60	3	0	0	2
TCGA-GM-A3NW-01	9.20083	0	63	2	0	0	2
TCGA-AR-A250-01	7.41083	0	58	2	0	0	2
TCGA-C8-A134-01	1.04833	0	52	2	0	0	2
TCGA-A8-A07C-01	2.83083	0	57	2	0	0	2
TCGA-BH-A5IZ-01	1.5525	0	51	2	0	1	2
TCGA-B6-A0RN-01	21.9225	0	60	1	0	0	1
TCGA-OL-A6VO-01	2.34917	0	43	1	NA	0	1
TCGA-BH-A0E2-01	1.19083	0	49	2	0	2	3
TCGA-A7-A4SF-01	1.49167	0	54	2	0	0	2
TCGA-E2-A9RU-01	1.4725	0	90	2	NA	3	3
TCGA-AO-A0JF-01	5.42083	0	68	1	0	1	2
TCGA-A2-A0YD-01	2.105	0	63	3	0	0	2
TCGA-B6-A402-01	6.24417	0	47	1	0	0	1
TCGA-S3-AA10-01	1.60417	0	65	2	0	0	2
TCGA-B6-A0X5-01	5.74083	1	61	2	0	1	2
TCGA-BH-A0DQ-01	0.268333	0	42	2	0	1	2
TCGA-AC-A3QQ-01	2.00917	0	54	1	NA	0	1
TCGA-D8-A1Y1-01	0.826667	1	80	3	NA	1	3
TCGA-AC-A3OD-01	1.235	0	68	2	NA	1	2
TCGA-A8-A09T-01	1.585	0	68	1	NA	0	NA
TCGA-EW-A1OZ-01	3.36417	0	56	2	0	0	2
TCGA-OL-A5RU-01	3.3375	0	63	1	NA	1	2
TCGA-AR-A24S-01	8.1475	0	61	1	0	0	1
TCGA-A2-A0EV-01	2.65	0	80	1	0	0	1
TCGA-BH-A0DX-01	5.9025	0	62	1	0	0	1
TCGA-E9-A22A-01	3.255	0	74	2	0	0	2
TCGA-E2-A570-01	2.54833	0	47	1	0	1	1
TCGA-BH-A0BV-01	4.15833	0	78	2	0	1	2
TCGA-OL-A5S0-01	1.6975	0	66	2	NA	1	2
TCGA-A2-A0CP-01	7.70083	0	60	1	0	0	1
TCGA-C8-A12U-01	1.05417	0	46	2	0	1	2
TCGA-LL-A5YL-01	1.42083	0	64	2	NA	1	2
TCGA-A7-A13E-01	1.68083	1	62	2	NA	1	2
TCGA-BH-A0BQ-01	6.17333	0	39	1	0	0	1
TCGA-LD-A74U-01	1.10083	0	79	3	0	3	3
TCGA-D8-A1XZ-01	1.27583	0	81	1	NA	2	3
TCGA-BH-A0HF-01	1.99	0	77	1	0	0	1
TCGA-AO-A12G-01	4.48667	0	75	2	0	0	2
TCGA-AR-A1AK-01	8.64833	0	70	1	0	0	1
TCGA-A7-A3J1-01	0.939167	0	63	1	NA	0	1
TCGA-A2-A04Y-01	3.00833	0	53	2	0	1	2
TCGA-OL-A66K-01	3.49083	1	72	2	NA	0	2
TCGA-A2-A0YH-01	1.80417	0	53	2	0	2	3
TCGA-LL-A7T0-01	1.02917	0	70	2	0	1	2
TCGA-AR-A5QQ-01	0.881667	1	68	3	0	1	3
TCGA-A8-A06P-01	1.08417	0	63	1	0	2	3
TCGA-BH-A0DI-01	2.49667	0	63	2	0	1	2
TCGA-D8-A27K-01	4	0	47	2	0	1	2
TCGA-4H-AAAK-01	0.9525	0	50	2	0	2	3
TCGA-AO-A126-01	9.05333	0	39	2	0	0	2
TCGA-AC-A23G-01	6.15417	0	76	1	NA	1	2
TCGA-B6-A400-01	0.588333	0	43	2	0	2	3
TCGA-EW-A3E8-01	2.83333	0	60	3	NA	0	2
TCGA-D8-A1Y3-01	1.1775	0	61	2	NA	2	3
TCGA-AR-A0TS-01	7.0025	0	46	2	0	1	2
TCGA-AO-A125-01	9.46083	0	72	2	0	0	2
TCGA-E2-A1AZ-01	6.37583	0	63	2	0	1	2
TCGA-A2-A0EM-01	8.47	0	73	1	0	0	1
TCGA-AR-A24Z-01	8.21583	0	57	2	0	0	2
TCGA-E9-A1N4-01	2.7375	0	41	2	0	2	3
TCGA-A2-A0EW-01	5.1575	1	53	1	0	3	3
TCGA-A8-A07J-01	0.999167	0	35	2	0	1	2
TCGA-A2-A0CX-01	4.73083	0	52	2	0	0	2
TCGA-JL-A3YW-01	0.985833	0	49	2	0	1	2
TCGA-BH-A0AZ-01	5.25333	0	47	3	0	1	3
TCGA-A7-A425-01	1.22333	0	70	3	NA	3	3
TCGA-E2-A155-01	1.75167	0	58	2	0	1	2
TCGA-B6-A0WY-01	9.475	1	40	3	0	1	3
TCGA-B6-A401-01	7.10667	0	47	1	0	1	2
TCGA-E9-A228-01	3.5175	0	58	2	0	1	2
TCGA-A2-A0CM-01	2.06417	1	40	2	0	0	2
TCGA-AC-A2FF-01	7.55333	0	40	2	NA	1	2
TCGA-C8-A135-01	1.07583	0	64	2	0	1	2
TCGA-GM-A5PX-01	1.50833	0	65	2	0	1	2
TCGA-AR-A0TU-01	1.94083	0	35	2	0	0	2
TCGA-E2-A14V-01	2.8525	0	53	2	0	1	2
TCGA-D8-A1XW-01	3.58333	0	53	2	0	0	2
TCGA-E9-A22B-01	3.195	0	71	1	0	0	1
TCGA-AO-A1KS-01	0.958333	0	69	2	0	0	2
TCGA-E2-A2P5-01	2.2475	1	78	2	0	3	3
TCGA-EW-A1P5-01	1.92417	0	77	2	0	1	2
TCGA-E2-A1LS-01	4.39083	0	46	1	0	0	1
TCGA-A2-A0CV-01	8.24333	0	41	2	0	1	2
TCGA-BH-A0HA-01	4.41	0	31	1	0	0	1
TCGA-AO-A0J8-01	1.86167	0	61	2	0	0	2
TCGA-BH-A0W5-01	3.52583	0	77	1	0	1	2
TCGA-AR-A0TW-01	8.2375	0	50	3	0	1	3
TCGA-EW-A2FV-01	2.1575	0	39	3	NA	3	3
TCGA-AO-A0JM-01	5.97917	0	40	2	0	1	2
TCGA-A2-A3XU-01	2.49667	1	35	2	0	1	2
TCGA-A2-A0SV-01	2.25833	1	63	2	1	2	4
TCGA-E9-A1N8-01	2.84417	0	48	2	0	0	2
TCGA-AC-A2FG-01	5.0725	0	79	2	NA	1	2
TCGA-E9-A3Q9-01	2.74	0	78	3	0	3	3
TCGA-E2-A15A-06	1.94333	0	45	2	0	3	3
TCGA-AC-A6IX-06	1.02083	0	49	2	NA	3	3
TCGA-EW-A1OY-01	2.48583	0	63	2	NA	0	2
TCGA-PE-A5DC-01	3.915	1	72	2	0	2	3
TCGA-E9-A1N5-01	3.06583	0	45	2	0	1	2
TCGA-BH-A0RX-01	0.465	0	59	2	0	0	2
TCGA-A2-A0SU-01	4.55	0	66	2	0	0	2
TCGA-A2-A0ES-01	5.995	0	52	2	0	0	2
TCGA-BH-A28O-01	3.06583	0	50	3	0	3	3
TCGA-C8-A130-01	1.01333	0	52	3	0	2	3
TCGA-BH-A0DE-01	6.49333	0	62	2	0	0	2
TCGA-A2-A4S2-01	1.76	0	62	3	0	2	3
TCGA-OL-A5RV-01	2.9075	0	43	2	NA	3	3
TCGA-E9-A1RB-01	2.67167	1	40	2	0	0	2
TCGA-D8-A1Y0-01	1.2925	0	65	1	NA	2	3
TCGA-AN-A0XP-01	0.025	0	69	2	0	2	3
TCGA-B6-A0RU-01	23.5575	0	40	1	0	0	1
TCGA-LL-A5YP-01	1.23167	0	49	2	0	1	2
TCGA-C8-A132-01	1.04833	0	56	2	0	1	2
TCGA-E2-A1B1-01	7.26333	0	45	2	0	1	2
TCGA-E2-A1IK-01	4.9275	0	71	1	0	1	2
TCGA-E2-A1LH-01	8.88917	0	59	1	0	0	1
TCGA-E2-A108-01	2.29167	0	64	2	0	2	3
TCGA-AR-A1AT-01	3.4825	1	62	2	0	0	2
TCGA-AN-A0XL-01	0.445833	0	61	2	0	0	2
TCGA-D8-A1XM-01	1.4725	0	57	1	0	0	1
TCGA-AN-A03X-01	0.0275	0	74	2	0	0	2
TCGA-BH-A0H7-01	1.92167	0	65	1	0	2	3
TCGA-D8-A1JK-01	1.67583	0	90	2	0	0	2
TCGA-AC-A23E-01	1.91083	0	50	2	NA	1	2
TCGA-AN-A0XV-01	0.443333	0	67	2	0	2	3
TCGA-E9-A1N9-01	3.01417	0	58	2	0	0	2
TCGA-BH-A0DZ-01	1.355	0	43	2	0	1	2
TCGA-AC-A2BM-01	8.27333	0	41	2	NA	1	2
TCGA-EW-A1P3-01	4.41	0	48	2	NA	0	2
TCGA-AO-A0J6-01	3.12083	0	61	2	0	0	2
TCGA-D8-A1JB-01	4.62083	0	54	2	0	1	2
TCGA-AO-A129-01	8.99583	0	29	2	0	1	2
TCGA-BH-A0BP-01	6.28583	1	76	1	0	0	1
TCGA-UL-AAZ6-01	1.41833	0	73	2	NA	0	2
TCGA-OL-A5RY-01	2.05833	0	52	1	NA	1	2
TCGA-A2-A25A-01	8.96833	0	44	2	0	0	2
TCGA-BH-A42V-01	1.73833	0	41	1	0	1	1
TCGA-A2-A04P-01	1.5	1	36	2	0	3	3
TCGA-E9-A22H-01	3.3725	0	42	2	0	1	2
TCGA-BH-A0HN-01	1.4125	0	67	1	0	0	1
TCGA-D8-A141-01	1.71417	0	40	1	0	1	NA
TCGA-E9-A1R4-01	0.509167	0	66	1	0	0	1
TCGA-AR-A1AS-01	3.14833	0	54	2	0	1	2
TCGA-A2-A1FX-01	5.05667	0	61	3	0	2	3
TCGA-E2-A1IU-01	0.9225	0	60	1	0	0	1
TCGA-E9-A1NF-01	2.935	1	60	2	0	0	2
TCGA-AR-A5QM-01	6.1075	0	62	2	0	0	2
TCGA-OL-A66J-01	5.46417	0	80	1	NA	0	1
TCGA-D8-A1X6-01	1.48083	0	80	3	NA	2	3
TCGA-A8-A09A-01	0.8325	0	40	2	0	NA	NA
TCGA-EW-A1OW-01	1.9	0	58	2	NA	0	2
TCGA-A2-A0CY-01	4.58	0	63	2	0	1	2
TCGA-AO-A0JG-01	2.185	0	49	2	0	2	3
TCGA-AR-A1AM-01	8.18833	0	52	3	0	1	3
TCGA-D8-A1XU-01	1.08167	0	56	1	0	0	1
TCGA-B6-A40C-01	5.92417	0	51	3	0	0	2
TCGA-A7-A0CE-01	2.94	0	57	2	0	0	2
TCGA-AR-A24H-01	13.3983	0	65	2	0	0	2
TCGA-E2-A107-01	2.86667	0	54	3	0	2	3
TCGA-PL-A8LX-01	0.0133333	0	35	4	1	1	4
TCGA-A2-A0YL-01	4.035	0	48	3	0	2	3
TCGA-A2-A3KC-01	3.01667	0	55	2	0	1	2
TCGA-AN-A0FV-01	0.0275	0	58	2	0	0	2
TCGA-AN-A041-01	0.0191667	0	29	2	0	1	2
TCGA-GM-A2DL-01	9.63333	0	50	1	0	0	1
TCGA-5L-AAT1-01	4.02667	0	63	2	1	0	4
TCGA-D8-A1XQ-01	1.36583	0	69	2	0	0	2
TCGA-C8-A131-01	1.125	0	82	2	0	2	3
TCGA-AR-A24Q-01	8.68333	0	49	3	0	0	2
TCGA-E2-A14Y-01	5.77333	0	35	2	0	0	2
TCGA-A2-A0YC-01	2.71	0	59	2	0	1	2
TCGA-LD-A9QF-01	0.884167	0	73	1	0	0	1
TCGA-A8-A086-01	1.08417	0	59	1	0	1	2
TCGA-3C-AALK-01	3.96417	0	52	1	0	0	1
TCGA-BH-A18G-01	0.4075	0	81	1	0	0	1
TCGA-B6-A0RV-01	14.115	0	42	3	0	2	3
TCGA-C8-A1HK-01	1.00167	0	53	2	0	1	2
TCGA-E2-A14O-01	3.72083	0	76	3	0	1	3
TCGA-A8-A0A9-01	2.25	0	80	2	0	0	2
TCGA-BH-A0GZ-01	0.898333	0	62	1	0	1	2
TCGA-A8-A08C-01	2.41167	0	65	2	0	0	2
TCGA-AO-A0JD-01	5.995	0	59	3	0	1	3
TCGA-S3-AA12-01	1.57167	0	82	3	NA	1	3
TCGA-AO-A12F-01	5.0425	0	36	2	0	0	2
TCGA-AR-A0U3-01	11.1692	0	59	2	0	1	2
TCGA-BH-A0E1-01	1.30583	0	52	2	0	1	2
TCGA-B6-A0IQ-01	11.7308	0	40	3	0	1	3
TCGA-S3-AA15-01	1.4375	0	51	2	0	1	2
TCGA-AN-A0FW-01	0.03	0	67	2	0	2	3
TCGA-GM-A3XG-01	3.64083	0	46	3	0	1	3
TCGA-E2-A105-01	3.58083	0	79	2	0	0	2
TCGA-AN-A046-01	0.0275	0	68	2	0	0	2
TCGA-LQ-A4E4-01	2.32417	0	73	3	NA	1	3
TCGA-AC-A2FB-01	3.37833	0	65	2	NA	0	2
TCGA-A2-A0ER-01	6.195	0	63	1	0	1	1
TCGA-C8-A26X-01	1.02917	0	58	1	0	1	2
TCGA-A2-A04U-01	7.26583	0	47	2	0	0	2
TCGA-A8-A099-01	0.8325	0	76	4	NA	3	NA
TCGA-AC-A3W5-01	1.38	0	65	2	NA	0	2
TCGA-E2-A1IE-01	6.46667	0	61	2	0	1	2
TCGA-AQ-A04L-01	10.8325	0	48	2	NA	0	2
TCGA-A8-A09E-01	4.08417	0	73	4	0	1	3
TCGA-A8-A09K-01	2.49667	0	68	1	0	1	2
TCGA-A8-A06U-01	2.4175	1	80	2	0	1	2
TCGA-B6-A0RO-01	13.4942	0	71	4	0	1	3
TCGA-BH-A0AY-01	2.1275	0	62	2	0	0	2
TCGA-AN-A0AJ-01	0.829167	0	79	3	0	0	2
TCGA-B6-A408-01	5.6725	0	55	2	0	3	3
TCGA-D8-A142-01	1.16333	0	74	3	0	0	2
TCGA-PL-A8LY-01	0.0216667	0	30	3	0	0	2
TCGA-B6-A0RP-01	8.5575	1	73	2	0	1	NA
TCGA-BH-A0BT-01	6.47417	0	56	1	0	1	2
TCGA-E2-A154-01	1.61833	0	68	1	0	0	1
TCGA-E9-A1R5-01	0.251667	0	63	1	0	0	1
TCGA-B6-A0IE-01	5.45583	1	38	3	0	1	3
TCGA-A8-A0AD-01	3.1675	0	83	1	0	0	1
TCGA-AN-A0AR-01	0.0275	0	55	2	0	0	2
TCGA-E2-A10A-01	3.36417	0	41	3	0	0	2
TCGA-BH-A0BL-01	6.23667	0	35	1	0	0	1
TCGA-E2-A15E-06	1.725	0	40	1	0	1	2
TCGA-BH-A0HP-01	1.13333	0	65	3	0	2	3
TCGA-HN-A2OB-01	5.20167	1	45	2	0	1	2
TCGA-E2-A14P-01	3.41083	0	79	2	0	3	3
TCGA-EW-A1PB-01	1.66417	0	70	3	NA	1	3
TCGA-A8-A09Q-01	2.08333	0	83	4	0	2	3
TCGA-D8-A3Z5-01	2.77833	0	54	2	0	3	3
TCGA-E2-A1IG-01	5.85833	0	45	2	0	1	2
TCGA-EW-A1PH-01	1.66167	0	52	1	0	1	2
TCGA-A8-A08P-01	2.58167	0	70	2	0	2	3
TCGA-E2-A15I-01	4.63167	0	44	2	0	0	2
TCGA-A7-A426-01	0.996667	0	50	3	NA	3	3
TCGA-A2-A1G4-01	1.62917	0	71	3	0	1	3
TCGA-A2-A04Q-01	6.52917	0	48	1	0	0	1
TCGA-BH-A0HX-01	2.26917	0	54	2	0	1	2
TCGA-AC-A3HN-01	1.3575	0	87	2	NA	1	2
TCGA-B6-A0RG-01	5.7	0	26	3	0	0	2
TCGA-AR-A1AR-01	1.43417	1	50	1	0	2	3
TCGA-BH-A0W4-01	2.0775	0	46	2	0	0	2
TCGA-AO-A0J7-01	1.69167	0	71	2	0	1	2
TCGA-LL-A441-01	2.72667	0	62	1	NA	0	1
TCGA-AR-A1AO-01	7.1675	0	47	1	0	1	2
TCGA-BH-A0BO-01	6.01417	0	54	1	0	0	1
TCGA-D8-A1JU-01	1.22333	0	51	1	0	0	1
TCGA-A8-A07W-01	0.8325	0	76	2	1	NA	4
TCGA-S3-AA0Z-01	1.72167	0	63	2	0	1	2
TCGA-EW-A1J2-01	1.10333	0	50	1	NA	1	NA
TCGA-BH-A0C7-01	7.575	0	48	2	0	1	2
TCGA-AR-A24O-01	9.875	0	43	3	0	2	3
TCGA-A2-A25E-01	8.77167	0	34	2	0	2	3
TCGA-BH-A0W3-01	1.99333	0	58	1	0	1	2
TCGA-D8-A1X9-01	1.99	0	66	2	0	1	2
TCGA-GM-A3XL-01	5.77083	0	49	2	0	0	2
TCGA-BH-A0DD-01	6.80583	0	58	2	0	1	2
TCGA-C8-A12M-01	0.98	0	70	2	0	0	2
TCGA-A2-A1FV-01	1.955	0	74	3	0	0	2
TCGA-A7-A0CG-01	2.855	0	78	2	0	0	2
TCGA-D8-A1XK-01	1.2075	0	55	2	NA	1	2
TCGA-D8-A27W-01	1.02083	0	55	4	0	0	3
TCGA-D8-A1JD-01	1.51083	0	41	2	0	1	2
TCGA-EW-A2FW-01	1.84	0	52	2	NA	0	2
TCGA-B6-A409-01	1.56833	1	44	1	0	2	3
TCGA-AR-A1AI-01	9.02333	0	47	2	0	0	2
TCGA-S3-A6ZH-01	1.755	0	29	3	NA	3	3
TCGA-OL-A97C-01	0.741667	0	67	3	0	0	2
TCGA-AR-A1AN-01	7.99417	0	46	2	0	0	2
TCGA-BH-A0C3-01	7.41583	0	47	1	0	0	1
TCGA-E2-A1IJ-01	2.36833	0	57	1	0	0	1
TCGA-B6-A0X7-01	4.87583	1	62	1	NA	NA	NA
TCGA-A8-A06Y-01	2.16583	0	66	2	0	0	2
TCGA-A7-A4SE-01	1.76333	0	54	2	0	0	2
TCGA-AR-A24X-01	8.22417	0	52	2	0	0	2
TCGA-A8-A06O-01	1.08417	0	60	1	0	0	1
TCGA-AC-A6IX-01	1.02083	0	49	2	NA	3	3
TCGA-AO-A12B-01	8.1825	0	63	2	0	0	2
TCGA-A8-A07S-01	0.665	0	73	2	0	0	2
TCGA-BH-A0BR-01	6.37833	0	59	1	0	0	1
TCGA-A2-A0YK-01	1.61	0	61	2	0	0	2
TCGA-E9-A1RI-01	3.96667	0	43	1	0	2	3
TCGA-A8-A075-01	1.41833	0	42	2	0	1	2
TCGA-D8-A1JP-01	1.74917	0	73	1	0	0	1
TCGA-EW-A1J1-01	1.57417	0	38	2	0	1	2
TCGA-BH-A0BA-01	3.09917	0	51	3	0	3	3
TCGA-A8-A08F-01	2.74833	0	59	2	0	3	3
TCGA-A8-A09V-01	1.25083	0	51	2	0	0	2
TCGA-A8-A06R-01	1.4975	0	69	2	0	1	2
TCGA-A7-A6VV-01	0.856667	0	51	2	0	0	2
TCGA-B6-A0RI-01	19.5083	0	44	4	0	1	3
TCGA-A2-A0EX-01	2.05833	0	46	3	0	0	2
TCGA-AC-A2QI-01	1.61	0	76	3	NA	1	3
TCGA-BH-A0DV-01	5.65083	0	54	2	0	2	3
TCGA-B6-A0IP-01	10.7483	1	74	1	0	0	1
TCGA-E9-A1RA-01	3.7475	0	48	1	0	0	1
TCGA-B6-A0IM-01	10.6025	1	75	3	0	0	2
TCGA-A2-A0CO-01	9.56	1	85	3	0	0	2
TCGA-A2-A0T6-01	1.57417	0	50	3	0	0	2
TCGA-AN-A0XT-01	0.0275	0	54	2	0	2	3
TCGA-E2-A10F-01	2.40333	0	47	2	0	0	2
TCGA-E2-A15A-01	1.94333	0	45	2	0	3	3
TCGA-BH-A0H0-01	1.26167	0	69	1	0	0	1
TCGA-AN-A03Y-01	0.0275	0	66	2	0	0	2
TCGA-BH-A0DS-01	0.213333	0	71	2	0	2	3
TCGA-AO-A12C-01	6.49333	0	42	2	0	1	2
TCGA-A2-A04N-01	11.92	0	66	1	0	0	1
TCGA-E9-A2JS-01	2.475	1	72	2	0	1	2
TCGA-A7-A13F-01	2.09417	0	44	3	0	1	3
TCGA-BH-A0HI-01	1.6975	0	78	1	0	0	1
TCGA-E2-A1BD-01	3.10167	0	53	2	0	0	2
TCGA-E9-A5UP-01	2.19833	0	63	2	0	0	2
TCGA-AR-A2LM-01	5.2975	0	49	1	0	1	2
TCGA-A2-A0EO-01	6.685	0	54	1	0	0	1
TCGA-A8-A09R-01	0.7475	0	82	2	0	1	2
TCGA-AO-A03U-01	4.90833	1	31	1	0	0	1
TCGA-AO-A03V-01	3.69833	0	41	1	0	0	1
TCGA-EW-A1J5-01	1.30583	0	59	3	0	0	2
TCGA-A8-A07L-01	2.66917	0	58	3	0	1	3
TCGA-AO-A0J5-01	2.16833	1	48	4	1	1	4
TCGA-C8-A273-01	1.40417	0	29	2	0	1	2
TCGA-EW-A2FR-01	4.58	0	59	1	NA	3	3
TCGA-BH-A8G0-01	1.8125	0	54	2	0	1	2
TCGA-PE-A5DD-01	5.34667	0	64	2	0	0	2
TCGA-B6-A2IU-01	14.17	0	62	2	0	0	2
TCGA-A8-A07E-01	1.66417	0	81	4	NA	3	NA
TCGA-AO-A0JL-01	4.6075	0	59	2	0	2	3
TCGA-JL-A3YX-01	0.963333	0	46	2	0	0	2
TCGA-AQ-A7U7-01	1.59917	1	55	2	0	2	3
TCGA-C8-A8HR-01	1.11667	0	49	3	0	2	3
TCGA-E2-A1IF-01	3.11583	0	74	1	0	0	1
TCGA-GI-A2C9-01	9.14917	0	58	3	NA	0	2
TCGA-A8-A07O-01	0.8325	0	51	2	0	0	2
TCGA-AR-A0TZ-01	8.93	1	43	2	1	2	NA
TCGA-E9-A1R2-01	2.91	0	51	2	NA	3	3
TCGA-EW-A1PD-01	1.16083	0	61	1	0	1	2
TCGA-EW-A1PA-01	1.57417	0	59	2	0	1	2
TCGA-A2-A0ET-01	2.91833	0	58	2	0	2	3
TCGA-AC-A3TN-01	1.24833	0	75	3	NA	0	2
TCGA-GI-A2C8-01	0.615833	0	63	4	NA	0	3
TCGA-AR-A0TX-01	5.39833	0	64	1	0	1	2
TCGA-AN-A0XU-01	0.0275	0	54	2	0	0	2
TCGA-BH-A0B8-01	4.295	0	64	1	0	0	1
TCGA-A2-A25B-01	3.53417	0	39	2	0	1	2
TCGA-A7-A6VY-01	0.728333	0	48	2	0	1	2
TCGA-OL-A5D6-01	3.0225	1	71	2	NA	0	2
TCGA-AO-A1KO-01	1.7025	0	46	3	0	0	2
TCGA-E2-A3DX-01	3.6275	0	43	2	0	3	3
TCGA-D8-A27L-01	1.36583	0	49	1	0	2	3
TCGA-A8-A08L-01	0.8325	1	89	3	0	2	3
TCGA-E2-A10E-01	2.36833	0	64	1	0	1	2
TCGA-E2-A14N-01	3.92583	0	37	2	0	1	2
TCGA-BH-A0E0-01	0.366667	0	38	3	0	3	3
TCGA-AR-A5QN-01	2.77333	0	68	2	0	3	3
TCGA-A2-A0CW-01	8.9875	0	67	2	0	1	2
TCGA-E9-A3QA-01	2.51333	0	33	2	0	0	2
TCGA-A7-A0DC-01	2.48	0	63	1	0	0	1
TCGA-OL-A6VQ-01	1.6425	0	49	2	NA	0	2
TCGA-AN-A0FS-01	0.575	0	55	1	0	0	1
TCGA-AR-A24L-01	7.84583	1	26	2	0	1	2
TCGA-B6-A0WT-01	15.7108	0	61	2	0	1	2
TCGA-EW-A1P4-01	2.48333	0	43	2	0	0	2
TCGA-AR-A1AX-01	7.1975	0	64	1	0	0	1
TCGA-AC-A5EH-01	1.39917	0	76	2	NA	1	2
TCGA-BH-A0HO-01	0.208333	0	48	1	0	1	2
TCGA-EW-A1P0-01	3.425	0	55	2	NA	1	2
TCGA-A2-A0EU-01	2.855	0	79	1	0	0	1
TCGA-E9-A1R0-01	2.35417	0	58	1	0	1	2
TCGA-BH-A0BJ-01	1.80667	0	41	2	0	1	2
TCGA-A2-A25C-01	1.43167	0	50	2	0	1	2
TCGA-C8-A3M8-01	1.07833	0	68	1	0	0	1
TCGA-A2-A1G6-01	1.37167	0	50	2	0	2	3
TCGA-A8-A097-01	0.999167	0	65	2	0	1	2
TCGA-A8-A093-01	1.495	0	61	2	0	0	2
TCGA-E2-A1LI-01	8.54417	0	57	2	0	1	2
TCGA-A2-A04R-01	10.1542	0	36	1	0	0	1
TCGA-S3-A6ZF-01	1.56583	0	64	2	0	0	2
TCGA-EW-A1PE-01	0.875833	0	56	1	0	1	2
TCGA-BH-A6R8-01	0.8025	0	46	2	0	0	2
TCGA-AN-A0FZ-01	0.0275	0	45	2	0	2	3
TCGA-BH-A0AU-01	5.24	0	45	2	0	0	2
TCGA-E2-A1LE-01	2.40667	1	71	2	0	3	3
TCGA-D8-A27P-01	0.134167	0	64	1	0	0	1
TCGA-AR-A0TQ-01	8.18833	0	27	3	0	1	3
TCGA-EW-A1PF-01	1.20167	0	50	1	0	0	1
TCGA-E2-A1IN-01	1.8475	0	60	1	0	0	1
TCGA-BH-A0WA-01	1.91917	0	82	1	0	0	1
TCGA-A7-A5ZV-01	1.0075	0	62	2	0	0	2
TCGA-D8-A27M-01	1.1225	0	59	1	0	0	1
TCGA-C8-A278-01	0.813333	0	61	2	0	2	3
TCGA-D8-A27I-01	1.20167	0	58	1	0	2	3
TCGA-LL-A442-01	2.43333	0	56	2	NA	0	2
TCGA-A7-A0DA-01	2.97	0	62	2	0	0	2
TCGA-AR-A2LK-01	4.51417	1	62	3	0	2	3
TCGA-A8-A08S-01	2.74833	0	71	1	0	1	2
TCGA-E2-A14Q-01	3.18417	0	50	2	0	1	2
TCGA-C8-A274-01	1.39083	0	63	2	0	0	2
TCGA-D8-A146-01	1.76	0	57	2	NA	0	2
TCGA-A7-A3IZ-01	0.881667	0	62	2	0	0	2
TCGA-D8-A1JH-01	1.16583	0	56	1	0	0	1
TCGA-AO-A12A-01	8.51917	0	47	2	0	0	2
TCGA-EW-A1P8-01	0.654167	1	58	2	0	3	3
TCGA-C8-A3M7-01	2.83083	1	60	4	0	0	3
TCGA-AO-A1KP-01	8.08417	0	77	1	0	1	2
TCGA-EW-A6SA-01	1.39583	0	59	2	NA	0	2
TCGA-A2-A0T5-01	1.45333	0	39	2	0	0	2
TCGA-E9-A226-01	2.86917	1	45	2	0	2	3
TCGA-E2-A106-01	6.95667	0	34	1	0	1	1
TCGA-A2-A0EY-01	5.27	0	62	2	0	1	2
TCGA-D8-A1XT-01	1.385	0	61	1	0	1	2
TCGA-D8-A1JI-01	1.58	0	54	1	NA	1	2
TCGA-AR-A1AV-01	5.10333	0	68	2	0	1	2
TCGA-AN-A0FF-01	0.470833	0	32	1	0	0	1
TCGA-AO-A03P-01	7.96917	1	54	2	0	1	2
TCGA-E2-A10B-01	3.12333	0	67	2	0	1	2
TCGA-E2-A15J-01	4.49	0	51	1	0	0	1
TCGA-E2-A15P-01	1.62917	0	61	1	0	0	1
TCGA-D8-A73X-01	2.1	0	53	2	0	0	2
TCGA-A2-A1G1-01	1.59917	0	85	2	0	1	2
TCGA-A2-A3XX-01	3.93917	1	49	2	0	0	2
TCGA-BH-A0HY-01	4.23	0	60	1	0	0	1
TCGA-C8-A26V-01	1.68667	0	47	3	0	2	3
TCGA-E2-A1B0-01	4.465	0	50	2	0	2	3
TCGA-E9-A1NA-01	3.04417	0	58	2	0	0	2
TCGA-3C-AALJ-01	4.035	0	62	2	0	1	2
TCGA-EW-A1IW-01	1.01583	0	80	2	NA	1	2
TCGA-C8-A12O-01	1.05417	0	50	2	0	0	2
TCGA-D8-A1XY-01	1.37667	0	74	2	NA	0	2
TCGA-D8-A3Z6-01	1.54167	0	56	3	0	3	3
TCGA-AN-A0XO-01	1.02667	0	59	2	0	2	3
TCGA-LL-A73Y-01	1.30583	0	67	1	NA	0	1
TCGA-BH-A0C1-01	3.8625	1	61	3	0	2	3
TCGA-B6-A0IO-01	13.8033	0	66	2	0	0	2
TCGA-AN-A0AM-01	0.0133333	0	56	2	0	0	2
TCGA-B6-A0RM-01	6.49667	1	57	NA	NA	NA	NA
TCGA-B6-A0WX-01	1.74917	1	40	3	0	1	3
TCGA-E2-A14T-01	6.32667	0	52	2	0	0	2
TCGA-AR-A24V-01	8.76833	0	52	2	0	1	2
TCGA-C8-A1HE-01	1.02667	0	59	2	0	0	2
TCGA-A8-A08O-01	2.58167	0	45	2	1	3	4
TCGA-A2-A3Y0-01	4.2325	0	57	2	0	1	2
TCGA-D8-A140-01	1.10333	0	62	2	0	1	2
TCGA-E2-A1IO-01	5.07833	0	37	1	0	0	1
TCGA-A8-A07Z-01	3.75333	0	85	2	0	0	2
TCGA-B6-A1KC-01	3.63	0	67	2	0	1	2
TCGA-E2-A573-01	2.9075	0	48	1	0	0	1
TCGA-BH-A8FZ-01	1.57167	0	58	1	0	0	1
TCGA-BH-A0EI-01	5.2725	0	51	1	0	1	2
TCGA-AC-A4ZE-01	2.43667	0	63	3	0	0	2
TCGA-E2-A152-01	5.82583	0	56	1	0	0	1
TCGA-BH-A0DH-01	3.165	0	63	2	0	1	2
TCGA-E2-A153-01	1.93583	0	51	2	0	1	2
TCGA-LL-A73Z-01	0.621667	1	55	1	1	NA	4
TCGA-GM-A2DH-01	6.00333	0	58	1	0	0	1
TCGA-D8-A27V-01	1.04333	0	62	2	0	0	2
TCGA-A8-A082-01	1.50333	0	58	2	0	1	2
TCGA-5T-A9QA-01	0.829167	0	52	2	NA	NA	2
TCGA-A2-A0D0-01	5.60667	0	60	2	0	0	2
TCGA-BH-A0B1-01	3.1425	0	66	2	0	1	2
TCGA-B6-A0RS-01	8.385	1	38	2	0	0	2
TCGA-A8-A076-01	4.495	0	66	2	0	0	2
TCGA-A2-A1FZ-01	1.87	0	63	2	0	0	2
TCGA-A8-A0A4-01	1.08417	0	73	2	0	0	2
TCGA-AR-A254-01	7.13167	0	50	2	0	2	3
TCGA-A2-A0YE-01	1.51667	0	48	2	0	1	2
TCGA-D8-A13Y-01	4.73083	0	52	1	0	0	1
TCGA-A2-A0T3-01	4.15	0	37	1	0	1	1
TCGA-GM-A2DM-01	8.83167	0	57	2	0	0	2
TCGA-A8-A08G-01	1.66167	0	41	2	0	0	2
TCGA-AQ-A04J-01	2.2425	0	45	2	0	0	2
TCGA-B6-A0IG-01	12.1992	1	50	2	0	1	2
TCGA-A2-A3KD-01	3.30167	0	47	3	0	1	3
TCGA-E2-A109-01	3.87917	0	64	2	0	0	2
TCGA-A8-A095-01	3.49583	0	45	1	0	0	1
TCGA-BH-A0B4-01	3.26083	0	65	2	0	2	3
TCGA-BH-A18F-01	2.74	0	50	2	0	0	2
TCGA-A8-A07I-01	1.16583	0	69	2	0	2	3
TCGA-AR-A0U2-01	6.98333	1	47	2	0	2	3
TCGA-D8-A1X5-01	1.54667	0	81	2	NA	3	3
TCGA-AO-A0J3-01	1.7825	0	67	2	0	1	2
TCGA-AR-A1AU-01	7.85167	0	39	2	0	2	3
TCGA-A2-A0T1-01	1.42667	0	55	3	0	3	3
TCGA-D8-A27T-01	1.08917	0	53	2	0	3	3
TCGA-AR-A251-01	8.295	0	51	2	0	2	3
TCGA-AC-A23C-01	1.60167	0	62	2	NA	1	2
TCGA-BH-A0H6-01	2.045	0	82	1	0	NA	1
TCGA-AO-A0JE-01	6.3925	0	53	2	0	2	3
TCGA-A2-A4RY-01	1.77417	0	46	3	0	3	3
TCGA-E9-A1RD-01	0.0933333	0	67	2	0	0	2
TCGA-B6-A0WW-01	1.5275	1	58	2	NA	1	NA
TCGA-GM-A2DC-01	6.94	0	57	1	0	1	2
TCGA-A8-A08X-01	3.58083	0	43	4	0	3	3
TCGA-A2-A0D4-01	2.1	0	37	2	0	1	2
TCGA-C8-A26Z-01	1.28667	0	59	2	0	0	2
TCGA-AC-A2FM-01	2.16833	1	87	2	0	1	2
TCGA-E2-A1LB-01	6.31333	0	41	2	0	1	2
TCGA-D8-A1JJ-01	1.6725	0	54	2	0	0	2
TCGA-C8-A1HO-01	1.02667	0	34	3	0	3	3
TCGA-AC-A2B8-01	1.85333	0	84	3	0	0	2
TCGA-A8-A085-01	3.0775	0	44	2	0	1	2
TCGA-A2-A3XS-01	2.825	1	62	1	0	2	3
TCGA-A8-A06T-01	4.41833	0	75	3	0	1	3
TCGA-AR-A5QP-01	3.24417	0	54	2	0	1	2
TCGA-BH-A201-01	2.34333	0	64	1	0	0	1
TCGA-AR-A1AP-01	7.81833	0	80	1	0	0	1
TCGA-E2-A14U-01	3.60833	0	74	1	0	0	1
TCGA-AR-A1AJ-01	8.41	0	83	1	0	0	1
TCGA-A8-A091-01	2.74833	0	61	2	0	0	2
TCGA-LL-A740-01	1.2075	0	61	1	NA	0	1
TCGA-C8-A12X-01	1.05417	0	62	2	0	1	2
TCGA-E9-A1N6-01	1.85583	1	52	2	0	1	2
TCGA-B6-A0IB-01	10.7892	1	64	3	1	3	4
TCGA-A8-A092-01	2.57917	0	48	2	0	2	3
TCGA-D8-A1XR-01	1.31917	0	56	2	0	1	2
TCGA-A2-A1G0-01	1.68667	0	49	2	0	1	2
TCGA-AR-A1AH-01	10.4225	0	51	2	0	1	2
TCGA-AQ-A04H-01	2.06417	0	61	2	NA	2	3
TCGA-D8-A1JT-01	1.10833	0	70	2	0	0	2
TCGA-EW-A1P6-01	1.53833	0	64	2	0	1	2
TCGA-D8-A1JN-01	1.6975	0	80	3	NA	3	3
TCGA-E2-A14X-01	2.66083	0	55	2	0	2	3
TCGA-C8-A26Y-01	1.07833	0	90	2	0	0	2
TCGA-AC-A2QH-01	2.75167	0	58	3	NA	0	2
TCGA-PL-A8LZ-01	0.826667	0	29	4	0	2	3
TCGA-BH-A0EA-01	2.71333	1	72	1	0	1	2
TCGA-D8-A1XV-01	1.26167	0	84	2	0	0	2
TCGA-B6-A0IH-01	9.3575	1	81	3	0	1	3
TCGA-BH-A0BD-01	1.51667	0	47	1	0	1	2
TCGA-A2-A04T-01	6.14833	0	62	2	0	0	2
TCGA-A2-A0CU-01	0.4325	1	73	2	0	0	2
TCGA-B6-A0I8-01	2.05083	1	46	1	0	NA	NA
TCGA-AN-A0FY-01	0.0275	0	55	1	0	0	1
TCGA-A2-A0YT-01	1.97917	1	56	4	0	2	3
TCGA-A7-A4SC-01	1.22083	0	62	3	NA	0	2
TCGA-AC-A23H-01	0.476667	1	90	2	0	NA	2
TCGA-BH-A0DT-01	6.57833	0	41	1	0	1	2
TCGA-D8-A1JM-01	1.615	0	59	2	0	1	2
TCGA-D8-A1JS-01	1.01583	0	77	1	0	0	1
TCGA-AO-A12D-01	6.885	0	43	1	0	1	2
TCGA-E9-A1RH-01	3.87917	0	63	2	0	0	2
TCGA-BH-A0E9-01	6.81417	0	53	2	0	1	2
TCGA-A7-A26H-01	1.98167	0	72	1	0	1	2
TCGA-BH-A28Q-01	3.06333	0	46	2	0	1	2
TCGA-A7-A0CD-01	3.18917	0	66	1	0	0	1
TCGA-D8-A1XA-01	2.29667	0	64	1	0	0	1
TCGA-AC-A3EH-01	0.539167	1	79	3	0	3	3
TCGA-AR-A2LQ-01	3.37583	0	59	3	0	0	2
TCGA-B6-A3ZX-01	3.15333	1	50	3	1	1	4
TCGA-B6-A0RQ-01	11.6817	1	68	3	0	0	2
TCGA-EW-A1IX-01	3.30667	0	48	1	NA	1	2
TCGA-AO-A0JI-01	4.18333	0	56	1	0	1	2
TCGA-A8-A09B-01	0.999167	0	58	4	0	1	3
TCGA-D8-A4Z1-01	1.80417	0	68	1	0	0	1
TCGA-S3-AA14-01	1.44833	0	47	1	0	0	1
TCGA-AR-A2LH-01	1.68667	1	55	3	0	3	3
TCGA-AR-A256-01	7.81333	1	45	2	0	0	2
TCGA-D8-A143-01	1.18	0	51	2	0	0	2
TCGA-AR-A0TY-01	4.65083	1	54	2	0	0	2
TCGA-E9-A5UO-01	2.14917	0	41	2	0	0	2
TCGA-OL-A6VR-01	3.34	0	48	1	NA	0	1
TCGA-OL-A5D8-01	2.66333	0	40	3	NA	0	2
TCGA-E9-A1RE-01	3.885	0	74	2	0	2	3
TCGA-E2-A15C-01	1.9	0	61	1	0	0	1
TCGA-A8-A08J-01	3.085	1	52	4	1	3	4
TCGA-EW-A6SD-01	2.765	0	32	2	0	1	2
TCGA-A7-A0CJ-01	2.54833	0	57	2	0	0	2
TCGA-D8-A145-01	1.1225	0	80	1	0	1	2
TCGA-BH-A0H3-01	5.27833	0	46	1	0	0	1
TCGA-E9-A1R6-01	0.928333	0	63	2	0	0	2
TCGA-E2-A15G-01	1.51667	0	76	2	0	0	2
TCGA-A7-A3J0-01	0.856667	0	62	2	0	0	2
TCGA-A8-A07G-01	1.58	0	65	1	0	1	2
TCGA-W8-A86G-01	0.95	0	66	2	NA	0	2
TCGA-BH-A0HQ-01	3.06917	0	56	2	0	0	2
TCGA-A7-A26I-01	1.80917	0	65	2	0	0	2
TCGA-E2-A15F-01	1.80167	0	64	1	0	0	1
TCGA-C8-A27A-01	2.045	0	48	2	0	1	2
TCGA-AR-A1AY-01	2.80917	0	65	1	0	0	1
TCGA-AR-A2LR-01	4.76917	0	49	1	0	0	1
TCGA-AN-A0G0-01	0.0441667	0	56	2	0	0	2
TCGA-BH-A18N-01	3.1425	1	88	2	0	1	2
TCGA-E2-A15E-01	1.725	0	40	1	0	1	2
TCGA-B6-A0RE-01	21.2908	0	61	NA	0	0	NA
TCGA-A7-A0CH-01	2.95417	0	79	2	0	0	2
TCGA-A7-A0D9-01	3.11833	0	37	2	0	0	2
TCGA-A8-A0AB-01	1.41833	0	54	2	0	0	2
TCGA-A8-A07F-01	1.58	0	65	2	0	1	2
TCGA-E2-A150-01	5.2975	0	48	2	0	0	2
TCGA-A2-A0YJ-01	1.54917	0	39	3	0	2	3
TCGA-E2-A15D-01	1.44	0	47	2	0	0	2
TCGA-D8-A27E-01	1.45083	0	66	1	0	0	1
TCGA-E9-A1ND-01	3.46583	0	75	2	0	1	2
TCGA-A7-A26G-01	1.97667	0	50	2	0	0	2
TCGA-BH-A0DO-01	4.50083	0	78	1	0	0	1
TCGA-AN-A0FL-01	0.6325	0	62	2	0	0	2
TCGA-AR-A24W-01	4.24333	0	55	2	0	1	2
TCGA-A8-A08T-01	9.3325	1	64	2	1	1	4
TCGA-A2-A4S0-01	1.9325	0	77	2	0	0	2
TCGA-B6-A0WZ-01	17.225	0	50	2	0	1	2
TCGA-D8-A1JC-01	1.31417	0	59	2	0	2	3
TCGA-E9-A54X-01	1.99	0	85	1	0	0	1
TCGA-E9-A22G-01	3.39167	0	47	2	0	0	2
TCGA-D8-A1XO-01	4.605	0	56	2	0	1	2
TCGA-A2-A0T2-01	0.698333	1	66	3	1	3	4
TCGA-E2-A15S-01	1.17167	0	34	2	0	1	2
TCGA-A8-A07B-01	3.58083	0	69	2	0	0	2
TCGA-D8-A1XC-01	1.0325	1	85	4	0	1	3
TCGA-AC-A2FK-01	7.255	0	45	2	0	3	3
TCGA-E2-A14W-01	2.66667	0	78	2	0	0	2
TCGA-AO-A124-01	9.59833	0	38	2	0	0	2
TCGA-EW-A1PC-01	0.511667	0	66	3	NA	0	2
TCGA-AR-A1AL-01	8.13333	0	60	3	0	1	3
TCGA-A7-A13D-01	2.64167	0	46	2	0	0	2
TCGA-D8-A1XF-01	1.2675	0	45	2	0	0	2
TCGA-C8-A1HN-01	1.07833	0	56	2	0	0	2
TCGA-E2-A156-01	1.9875	0	61	1	0	0	1
TCGA-A2-A04W-01	8.4925	0	50	2	0	1	2
TCGA-AQ-A1H3-01	2.7075	0	49	2	NA	3	3
TCGA-S3-AA11-01	1.1525	0	67	2	0	0	2
TCGA-AO-A12H-01	3.37833	0	69	2	0	0	2
TCGA-AC-A62X-01	1.14167	0	72	2	NA	0	2
TCGA-A2-A1FW-01	1.44583	0	62	3	0	2	3
TCGA-B6-A1KN-01	11.5883	0	57	4	0	1	3
TCGA-D8-A1XG-01	1.22667	0	86	4	0	1	3
TCGA-E2-A15R-01	4.74167	0	64	1	0	1	2
TCGA-AC-A3W7-01	1.28917	0	66	2	NA	1	2
TCGA-D8-A13Z-01	1.73833	0	51	2	0	2	NA
TCGA-BH-A202-01	2.17667	0	60	2	0	0	2
TCGA-C8-A137-01	1.0375	0	34	2	0	1	2
TCGA-E2-A15T-01	4.27917	0	65	2	0	0	2
TCGA-D8-A1JG-01	4.41333	0	62	2	0	0	2
TCGA-AR-A24K-01	4.2375	0	46	2	0	0	2
TCGA-B6-A0X4-01	2.35417	1	62	2	0	1	2
TCGA-A7-A13G-01	1.96583	0	79	2	NA	0	2
TCGA-A2-A0D2-01	2.81167	0	45	2	0	0	2
TCGA-AN-A0AL-01	0.621667	0	41	4	0	0	3
TCGA-A2-A259-01	4.36917	0	70	1	0	0	1
TCGA-EW-A6S9-01	1.2675	0	34	1	0	1	2
TCGA-AC-A3YI-01	1.93583	0	74	1	NA	3	3
TCGA-A2-A0T7-01	1.7275	0	51	2	0	0	2
TCGA-B6-A0I6-01	2.71333	1	49	1	0	1	2
TCGA-BH-A0HW-01	4.27333	0	62	1	0	0	1
TCGA-AN-A0AS-01	0.0275	0	70	2	0	2	3
TCGA-BH-A0B7-01	7.00583	0	42	2	0	1	2
TCGA-AN-A0FK-01	0.583333	0	88	4	0	0	3
TCGA-B6-A0WV-01	6.61667	1	67	2	0	1	2
TCGA-B6-A0RL-01	6.75917	1	60	2	0	0	2
TCGA-AR-A255-01	5.91583	0	62	1	0	0	1
TCGA-E2-A15H-01	1.07583	0	38	1	0	1	2
TCGA-A8-A07U-01	2.08083	0	66	2	0	2	3
TCGA-BH-A0E7-01	3.73167	0	79	2	0	1	2
TCGA-BH-A0HL-01	0.1975	0	56	2	0	1	2
TCGA-E2-A1BC-01	1.37167	0	63	1	0	0	1
TCGA-A2-A0D1-01	2.8775	0	76	2	0	0	2
TCGA-EW-A1OX-01	2.49417	0	43	2	NA	0	2
TCGA-B6-A0IC-01	4.22167	1	90	2	NA	NA	NA
TCGA-BH-A0DL-01	6.51833	0	64	2	0	0	2
TCGA-E9-A1R7-01	4.01583	0	64	2	0	0	2
TCGA-D8-A1XD-01	1.42917	0	36	1	0	2	3
TCGA-D8-A1JA-01	1.37417	0	60	4	0	NA	NA
TCGA-E9-A1N3-01	2.89917	0	70	1	0	2	3
TCGA-D8-A1XB-01	1.51083	0	62	2	0	1	2
TCGA-BH-A0B3-01	3.29333	0	53	2	0	1	2
TCGA-BH-A1EV-01	0.999167	1	45	3	0	1	3
TCGA-BH-A0BW-01	6.49083	0	71	1	0	0	1
TCGA-C8-A12P-01	0.98	0	55	2	0	1	2
TCGA-E2-A15L-01	1.71417	0	65	2	0	0	2
TCGA-E9-A1RC-01	3.35083	0	56	4	0	3	3
TCGA-AR-A2LJ-01	7.20583	0	40	3	NA	1	3
TCGA-BH-A0GY-01	2.52667	0	67	2	0	1	2
TCGA-BH-A0EE-01	2.58167	0	68	3	0	0	2
TCGA-B6-A0RH-01	17.6742	1	51	2	0	0	2
TCGA-D8-A1JL-01	1.6725	0	72	2	0	0	2
TCGA-D8-A1JF-01	1.00167	0	79	1	0	2	3
TCGA-AR-A0TR-01	0.438333	1	68	2	0	1	2
TCGA-D8-A27H-01	1.08667	0	72	2	0	0	2
TCGA-D8-A73W-01	1.05417	1	79	3	NA	1	3
TCGA-B6-A1KF-01	8.45417	0	68	2	0	1	2
TCGA-AR-A0TP-01	11.7033	0	43	2	0	0	2
TCGA-C8-A12Q-01	1.05417	1	78	1	0	2	3
TCGA-A2-A0YG-01	1.82333	0	63	2	0	3	3
TCGA-B6-A0X1-01	20.4092	1	48	2	1	1	NA
TCGA-A7-A6VX-01	0.8675	0	68	2	0	0	2
TCGA-D8-A27F-01	1.33583	0	40	2	0	0	2
TCGA-3C-AAAU-01	11.0792	0	55	NA	NA	NA	NA
TCGA-AQ-A0Y5-01	0.470833	1	70	2	NA	2	3
TCGA-EW-A1PG-01	2.8775	0	53	2	NA	1	2
TCGA-A2-A3XY-01	2.9925	1	49	2	0	1	2
TCGA-B6-A0I1-01	6.46333	1	73	2	0	0	2
TCGA-AR-A24N-01	8.30833	0	54	1	0	0	1
TCGA-E2-A1IL-01	0.323333	0	78	1	0	1	2
TCGA-UU-A93S-01	0.3175	1	63	4	1	3	4
TCGA-E2-A159-01	2.08583	0	50	2	0	0	2
TCGA-B6-A1KI-01	6.12167	0	63	1	0	0	1
TCGA-D8-A1XJ-01	1.8175	0	76	3	NA	1	3
TCGA-AR-A24U-01	8.56333	0	47	1	0	1	2
TCGA-BH-A0AV-01	4.9825	0	52	1	0	0	1
TCGA-D8-A1J9-01	1.45667	0	48	1	0	0	1
TCGA-A7-A3RF-01	1.11667	0	79	2	0	0	2
TCGA-AC-A7VB-01	0.684167	0	51	1	NA	1	2
TCGA-AC-A2BK-01	6.08333	0	78	2	NA	2	3
TCGA-C8-A12Z-01	1.04583	0	45	2	0	1	2
TCGA-C8-A12L-01	0.994167	0	67	2	0	0	2
TCGA-AR-A0U0-01	5.4425	0	73	2	0	1	2
TCGA-A2-A0T0-01	1.45917	0	59	2	0	1	2
TCGA-A8-A08B-01	3.165	0	52	2	0	0	2
TCGA-AN-A0FX-01	0.0275	0	52	2	0	0	2
TCGA-A7-A26F-01	2.02	0	55	1	0	0	1
TCGA-E2-A1LK-01	0.728333	1	84	4	0	3	3
TCGA-B6-A0I9-01	0.990833	1	62	3	1	NA	4

## Sheet: GSE58812
ID	futime	fustat
GSM441624	7.57808	0
GSM441625	2.67671	0
GSM441626	7.73973	0
GSM441627	6.20822	1
GSM441628	3.71781	1
GSM441629	2.28767	1
GSM441630	7.35616	0
GSM441631	7.28219	0
GSM441632	5.58082	0
GSM441633	7.79452	0
GSM441634	5.10959	0
GSM441635	5.1589	0
GSM441636	4.49315	0
GSM441637	8	0
GSM441638	6.25205	0
GSM441639	4.12055	0
GSM441640	6.92877	0
GSM441641	7.18904	0
GSM441642	7.03836	0
GSM441643	1.97534	1
GSM441644	1.96438	1
GSM441645	4.03288	0
GSM441646	7.91781	0
GSM441647	3.99452	0
GSM441648	3.73425	0
GSM441649	6.85753	0
GSM441650	7.00548	0
GSM441651	5.73699	0
GSM441652	5.96712	0
GSM441653	5	0
GSM441654	2.85753	0
GSM441655	1.35068	0
GSM441656	2.6	0
GSM441657	3.63014	1
GSM441658	4.81918	0
GSM441659	4.93699	0
GSM441660	4.99452	0
GSM441661	5.35616	0
GSM441662	4.95342	0
GSM441663	3.78082	1
GSM441664	3.30685	0
GSM441665	4.95342	0
GSM441666	5.85753	0
GSM441667	5.16438	0
GSM441668	5.17808	0
GSM441669	5.64658	0
GSM441670	5.48219	0
GSM441671	4.5726	0
GSM441672	1.74	1
GSM441673	4.88767	0
GSM441674	2.53425	0
GSM441675	0.709589	0
GSM441676	4.53151	0
GSM441677	0.49863	1
GSM441678	2.97	0
GSM441679	2.33	0
GSM441680	0.619178	0
GSM441681	4.55068	0
GSM441682	3.87945	0
GSM441683	4.49315	0
GSM441684	9.87945	0
GSM441685	10.4904	0
GSM441686	9.34795	0
GSM441687	10.5808	0
GSM441688	10.1589	0
GSM441689	3.7726	1
GSM441690	4.52877	1
GSM441691	5.67123	1
GSM441692	7.12329	1
GSM441693	5.31781	0
GSM441694	5.19178	0
GSM441695	9.80274	0
GSM441696	12.7452	0
GSM441697	9.78356	0
GSM441698	9.57808	0
GSM441699	1.54521	1
GSM441700	2.56986	1
GSM441701	2.74247	0
GSM441702	10.2877	0
GSM441703	9.4137	0
GSM441704	11.0521	0
GSM441705	6.5	1
GSM441706	10.3836	0
GSM441707	8.59178	0
GSM441708	10.0055	0
GSM441709	9.87671	0
GSM441710	2.67123	1
GSM441711	8.10411	0
GSM441712	8.88219	0
GSM441713	8.80822	0
GSM441714	4.34521	0
GSM441715	1.35068	1
GSM441716	6.0411	0
GSM441717	5.46301	0
GSM441718	4.10685	0
GSM441719	9.43288	0
GSM441720	2.59452	0
GSM441721	4.15342	0
GSM441722	8.24384	0
GSM441723	8.09041	0
GSM441724	8	0
GSM441725	1.55342	0
GSM441726	8.11233	0
GSM441727	10.8	1
GSM441728	7.69167	1
GSM441729	11.7	0
GSM441730	12.2833	0
GSM441731	10.8333	0
GSM441732	11.0083	0
GSM441733	9.45833	1
GSM441734	9.7	0
GSM441735	10.9417	0
GSM441736	9.96667	0
GSM441737	8.51667	0
GSM441738	12.1917	0
GSM441739	2.23333	1
GSM441740	10.9667	0
GSM441741	11.9083	0
GSM441742	9.40833	0
GSM441743	10.65	1
GSM441744	8.45833	0
GSM441745	9.76667	0
GSM441746	3.58333	1
GSM441747	8.39167	1
GSM441748	4.19167	1
GSM441749	10.45	0
GSM441750	1.99167	1
GSM441751	8.20833	0
GSM441752	4.35	1
GSM441753	9.45	0
GSM441754	3.15	1
GSM441755	9.4	0
GSM441756	10.8917	0
GSM441757	10.5083	0
GSM441758	8.73333	0
GSM441759	9.48333	0
GSM441760	10.1	0
GSM441761	11.025	0
GSM441762	1.30833	1
GSM441763	9.99167	0
GSM441764	11.15	0
GSM441765	10.4667	0
GSM441766	5.425	1
GSM441767	10.5167	0
GSM441768	8.59167	0
GSM441769	9.76667	0
GSM441770	5.68333	1
GSM441771	7.13333	0
GSM441772	4.775	1
GSM441773	9.78333	0
GSM441774	10.7417	0
GSM441775	3.5	1
GSM441776	9.85	0
GSM441777	9.925	0
GSM441778	5.86667	0
GSM441779	9.51667	0
GSM441780	7.36667	0
GSM441781	9.4	0
GSM441782	8.53333	1
GSM441783	10.3333	0
GSM441784	9.45	0
GSM441785	9.425	1
GSM441786	10.5417	0
GSM441787	10.2667	0
GSM441788	10.1083	0
GSM441789	8.81667	0
GSM441790	8.925	0
GSM441791	9.31667	0
GSM441792	10.3667	0
GSM441793	10.3167	0
GSM441794	10.3	0
GSM441795	10.2167	0
GSM441796	8.45833	0
GSM441797	9.81667	0
GSM441798	9.34167	0
GSM441799	8.14167	0
GSM441800	7.35	0
GSM441801	8.15	0
GSM441802	9.89167	0
GSM441803	9.675	0
GSM441804	9.39167	0
GSM441805	9.35833	0
GSM441806	9.20833	0
GSM441807	9.1	0
GSM441808	9.25833	1
GSM441809	2.55	1
GSM441810	7.13333	0
GSM441811	9.56667	0
GSM441812	9.19167	1
GSM441813	8.10833	0
GSM441814	7.85	0
GSM441815	8.53333	0
GSM441816	8.10833	1
GSM441817	8.00833	0
GSM441818	7.14167	1
GSM441819	8.79167	0
GSM441820	8.44167	0
GSM441821	1.48333	1
GSM441822	8.45	0
GSM441823	10.6167	1
GSM441824	3.5	1
GSM441825	4.65833	1
GSM441826	15.2167	0
GSM441827	14.4333	0
GSM441828	13.925	0
GSM441829	6.575	1
GSM441830	5.225	1
GSM441831	12.6083	0
GSM441832	11.7333	0
GSM441833	12.0417	0
GSM441834	8.08333	1
GSM441835	11.6417	0
GSM441836	12.2083	1
GSM441837	11.9417	0
GSM441838	7.46667	1
GSM441839	7.475	0
GSM441840	10.725	1
GSM441841	10.9333	0
GSM441842	10.3917	0
GSM441843	11.275	0
GSM441844	9.48333	0
GSM441845	10.1	0
GSM441846	9.325	0
GSM441847	9.075	0
GSM441848	8.78333	0
GSM441849	4.71667	1
GSM441850	7.24167	1
GSM441851	9.44167	0
GSM441852	8.18333	0
GSM441853	7.825	0
GSM441854	6.75	0
GSM441855	3.525	1
GSM441856	4	1
GSM441857	6.29167	0
GSM441858	4.61667	0
GSM441859	4.6	1
GSM441860	6.075	0
GSM441861	5.40833	0
GSM441862	4.56667	0
GSM441863	5.48333	0
GSM441864	3.55833	1
GSM441865	5.475	0
GSM441866	1.74167	1
GSM441867	2.025	1
GSM441868	8.40833	1
GSM441869	3.58333	1
GSM441870	4.2	0
GSM441871	5.3	0
GSM441872	2.8	0
GSM441873	11.9667	0
GSM441874	6.98333	1
GSM441875	3.00833	1
GSM441876	1.55833	0
GSM441877	0.5	0
GSM441878	10.4833	0
GSM441879	3.925	0
GSM441880	2.35	0
GSM441881	2.13333	1
GSM441882	2.11667	0
GSM441883	1.45	1
GSM441884	12.3333	1
GSM441885	1.21667	1
GSM441886	8.34167	0
GSM441887	3.41667	1
GSM441888	12.1667	0
GSM441889	16.0917	0
GSM441890	12.975	0
GSM441891	10.1417	0
GSM441892	14.0833	0
GSM441893	13.725	0
GSM441894	14.1083	0
GSM441895	13.8	0
GSM441896	3.70833	1
GSM441897	15.1333	0
GSM441898	14.2667	0
GSM441899	14.1917	0
GSM441900	14.4167	0
GSM441901	11.425	0
GSM441902	13.2417	0
GSM441903	12.05	0
GSM441904	14.2167	0
GSM441905	14.5667	0
GSM441906	14.4917	0
GSM441907	15.6333	0
GSM441908	3.825	1
GSM441909	10.8417	0
GSM441910	10.125	0
GSM441911	13.9917	0
GSM441912	10.275	0
GSM441913	13.2833	0
GSM441914	14.1917	0
GSM441915	10.2917	0
GSM441916	13.025	0
GSM441917	13.8333	0
GSM441918	13.65	0
GSM441919	9.89167	0
GSM441920	14.4333	1
GSM441921	16.2667	0

## Sheet: GSE17705
ID	futime	fustat
GSM1419942	4.16438	1
GSM1419943	3.50959	1
GSM1419944	2.92055	1
GSM1419945	2.87671	1
GSM1419946	1.15616	1
GSM1419947	5.70137	0
GSM1419948	12.3753	0
GSM1419949	8.41096	0
GSM1419950	1.69315	1
GSM1419951	14.1096	0
GSM1419952	13.6877	0
GSM1419953	1.31507	1
GSM1419954	13.1918	0
GSM1419955	5.14795	0
GSM1419956	2.96164	1
GSM1419957	13.5315	0
GSM1419958	13.1041	0
GSM1419968	13.2164	0
GSM1419969	2.10137	1
GSM1419970	12.4986	0
GSM1419971	2.3863	1
GSM1419972	12.526	0
GSM1419973	2.89041	1
GSM1419974	3.91781	1
GSM1419975	11.6986	0
GSM1419976	10.6411	0
GSM1419977	5.5726	0
GSM1419978	7.10411	0
GSM1419979	10.3726	0
GSM1419980	11.3507	0
GSM1419981	11.3616	0
GSM1419982	10.4356	0
GSM1419983	3.33425	0
GSM1419984	9.29589	0
GSM1419985	1.68767	0
GSM1419986	9.56712	0
GSM1419987	9.93973	0
GSM1419988	9.51507	0
GSM1419989	0.178082	0
GSM1419990	8.82466	0
GSM1419991	2.25205	1
GSM1419992	8.22192	0
GSM1419993	5.82192	0
GSM1419994	0.446575	1
GSM1419995	2.86849	1
GSM1419996	7.90959	0
GSM1419997	7.28219	0
GSM1419998	0.0547945	0
GSM1419999	7.61918	0
GSM1420000	7.32055	0
GSM1420001	7.03836	0
GSM1420002	6.19452	1
GSM1420003	5.71507	0
GSM1420004	6.92329	0
GSM1420005	2.22192	1
GSM1420006	6.28219	0
GSM1420007	6.72877	0
GSM1420008	6.62466	0
GSM1420009	5.34247	0
GSM1420010	4.48767	1
GSM1420011	4.01644	0
GSM1420012	4.47123	1
GSM1420013	6.34247	0
GSM1420014	5.69863	0
GSM1420015	5.50959	0
GSM1420016	5.65205	0
GSM1420017	6.27123	0
GSM1420018	2.29863	1
GSM1420019	1.64658	1
GSM1420020	4.27397	0
GSM1420021	1.69041	1
GSM1420022	8.97808	0
GSM1420023	5.56712	0
GSM1420024	9.15342	0
GSM1420025	9.18082	0
GSM1420026	6.91507	0
GSM1420027	8.36438	0
GSM1420028	3.95342	1
GSM1420029	8.62466	0
GSM1420030	8.19452	0
GSM1420031	3.89589	0
GSM1420032	2.2411	0
GSM1420033	7.0411	0
GSM1420034	7.17534	0
GSM1420035	2.70137	1
GSM1420036	7.25479	0
GSM1420037	7.44384	0
GSM1420038	3.24658	1
GSM1420039	1.69589	1
GSM1420040	4.47123	0
GSM1420041	4.75068	1
GSM1420042	6.07945	0
GSM1420043	2.44384	1
GSM1420044	5.18356	0
GSM1420045	5.50411	0
GSM1420046	5.54795	0
GSM1420047	4.5589	0
GSM1420048	4.47397	0
GSM1420049	4.87671	0
GSM1420050	4.49041	0
GSM1420051	2.47671	1
GSM1420052	4.51233	0
GSM1420053	4.23836	0
GSM1420054	3.45753	0
GSM1420055	3.91781	0
GSM1420056	3.78356	0
GSM1420057	3.80822	0
