# Supplementary material for: A molecular classification system for estimating radiotherapy response and anticancer immunity for individual breast cancer patients
Source: Front Oncol. 2023 Oct 20;13:1288698. doi: 10.3389/fonc.2023.1288698 (PMC10623135; doi:10.3389/fonc.2023.1288698)
Supplement: Supplementary Table 3 — The clinical pathological characteristics of breast cancer patients. [file Table_3.xlsx]

## Sheet: Sheet1
Characteristic	Rad-Sensitive Group	Rad-Sensitive Group
	n=10	n=8
Menopausal status (N)
Premenopausal	4	3
Postmenopausal	6	5
receptor status (N)
ER+,PR+,HER2-	3	2
ER+,PR+,HER2+	2	2
ER-,PR-,HER2+	2	2
ER-,PR-,HER2-	3	2
ER,Estrogen-receptor; PR,progesterone-receptor;HER2,Human epidermal growth factor receptor-2
