# Supplementary material for: A molecular classification system for estimating radiotherapy response and anticancer immunity for individual breast cancer patients
Source: Front Oncol. 2023 Oct 20;13:1288698. doi: 10.3389/fonc.2023.1288698 (PMC10623135; doi:10.3389/fonc.2023.1288698)
Supplement: Supplementary Table 4 — The list of DERRGs in breast cancer. [file Table_4.xlsx]

## Sheet: Sheet1
ID	logFC	AveExpr	t	P.Value	adj.P.Val	B
IL7R	0.423885	3.20439	4.37189	1.36087e-05	0.0364674	2.84752
TRABD2A	0.192159	0.990602	4.25201	2.31753e-05	0.0364674	2.38173
ANKRD54	-0.127434	4.71214	-4.17363	3.25943e-05	0.0364674	2.08392
CPVL	0.272666	4.32728	4.10702	4.33619e-05	0.0364674	1.83505
WIPF1	0.240522	4.9862	4.0012	6.76831e-05	0.0377829	1.44758
MOXD1	0.299619	3.03996	3.98805	7.1483e-05	0.0377829	1.40012
ITIH5	0.306694	2.62085	3.96504	7.86207e-05	0.0377829	1.31744
IL1R1	0.290028	4.87685	3.92902	9.11669e-05	0.0383357	1.18893
GAS7	0.268428	3.64223	3.81686	0.000143481	0.0475108	0.796015
SLC16A7	0.162854	1.14364	3.79695	0.00015533	0.0475108	0.727391
FAM78A	0.185177	2.51636	3.75719	0.000181792	0.0475108	0.591447
ALDH1A2	0.196858	1.12913	3.7539	0.000184162	0.0475108	0.580258
SLC25A33	-0.146673	3.06977	-3.74058	0.000194059	0.0475108	0.535061
ST3GAL2	0.139292	2.84077	3.70663	0.000221588	0.0475108	0.420596
DNAL4	-0.138009	5.59761	-3.68941	0.000236919	0.0475108	0.362915
IL18R1	0.166844	1.41468	3.68688	0.000239253	0.0475108	0.354465
HOXD9	0.20084	2.71606	3.64721	0.000278814	0.0475108	0.222644
FAM19A5	-0.274309	2.16853	-3.64087	0.000285671	0.0475108	0.20173
HIGD1A	-0.188882	6.39387	-3.63318	0.000294219	0.0475108	0.176355
SP140L	0.210348	3.52587	3.63308	0.000294322	0.0475108	0.176052
GRAP2	0.19249	1.56937	3.62835	0.000299703	0.0475108	0.160462
FMNL1	0.194372	3.8608	3.6189	0.000310713	0.0475108	0.129426
ITGA4	0.248079	2.92464	3.54795	0.000406308	0.0586179	-0.101055
PIK3CG	0.195964	1.65847	3.54025	0.000418201	0.0586179	-0.125813
DLEC1	-0.100103	0.531787	-3.5189	0.000452896	0.0602347	-0.194173
CLMP	0.237829	3.75387	3.50941	0.000469147	0.0602347	-0.224396
FERMT3	0.219077	4.37647	3.49827	0.000488946	0.0602347	-0.259821
ZNF487	-0.108052	2.31167	-3.47667	0.000529563	0.0602347	-0.328171
FAM49A	0.184022	2.80565	3.46428	0.000554254	0.0602347	-0.367181
EMILIN2	0.187223	2.73934	3.45152	0.000580818	0.0602347	-0.407237
PTPRC	0.308105	4.23952	3.44163	0.000602202	0.0602347	-0.438162
ADGRD1	0.155534	0.964747	3.43994	0.000605935	0.0602347	-0.443445
PLCL2	0.189958	2.4689	3.43866	0.000608773	0.0602347	-0.447441
KCTD12	0.211274	5.09456	3.43247	0.000622661	0.0602347	-0.466727
ANKRD37	-0.146006	2.94682	-3.42221	0.000646366	0.0602347	-0.498663
LDLRAD1	-0.193628	0.858007	-3.41428	0.000665245	0.0602347	-0.523262
ITGAX	0.19582	3.46866	3.41419	0.000665448	0.0602347	-0.523523
LRRC8C	0.179585	2.92216	3.40806	0.000680416	0.0602347	-0.542524
SLC25A4	-0.172427	4.05007	-3.39289	0.000718775	0.061999	-0.589356
TRAF1	0.181098	2.7239	3.37595	0.000763971	0.0624113	-0.641398
SVEP1	0.234009	2.26307	3.36988	0.000780819	0.0624113	-0.660006
ABCB1	0.186772	1.55902	3.36964	0.00078148	0.0624113	-0.660727
CRISPLD2	0.256319	5.23363	3.36389	0.000797766	0.0624113	-0.678318
MYO1F	0.181093	3.56039	3.3484	0.000843199	0.0644664	-0.725536
ITPKB	0.15763	4.57985	3.32823	0.000905946	0.0677245	-0.786685
SAMD9L	0.247771	3.87526	3.30918	0.000969168	0.0708757	-0.844112
PHLDA2	-0.263447	4.13188	-3.29608	0.00101498	0.0716617	-0.883404
SORCS2	0.238903	2.23771	3.29398	0.00102252	0.0716617	-0.889701
ACAP1	0.206182	2.41365	3.28558	0.00105318	0.0723041	-0.914824
RSPO3	0.201273	1.78929	3.27848	0.00107971	0.0726432	-0.935974
IFFO1	0.158973	3.02009	3.25952	0.00115373	0.0729892	-0.992307
IFI16	0.20502	5.45833	3.25851	0.00115782	0.0729892	-0.995311
SLC19A3	0.27092	1.41461	3.25801	0.00115983	0.0729892	-0.996784
ANK2	0.167607	1.59578	3.2551	0.00117165	0.0729892	-1.00539
SLCO2B1	0.211502	4.14921	3.24733	0.00120377	0.0736267	-1.02836
WDR78	-0.170093	2.2998	-3.22711	0.0012912	0.074074	-1.08785
GAB3	0.132492	1.65349	3.22703	0.00129154	0.074074	-1.08807
ALOX5AP	0.215687	4.99062	3.22575	0.00129729	0.074074	-1.09184
ANGPTL1	0.19059	1.41744	3.21791	0.00133289	0.074074	-1.1148
TRIM22	0.22079	5.31206	3.2178	0.00133339	0.074074	-1.11512
FGL2	0.246245	4.00826	3.21568	0.0013432	0.074074	-1.12133
SLFN11	0.19115	3.62319	3.19597	0.00143739	0.0751544	-1.17876
PODXL2	-0.252497	5.44148	-3.19409	0.00144666	0.0751544	-1.18421
TLL1	0.166737	1.28627	3.18873	0.0014735	0.0751544	-1.19978
ACVRL1	0.140097	3.81232	3.18257	0.00150487	0.0751544	-1.21762
APOO	-0.120986	5.20632	-3.17861	0.00152537	0.0751544	-1.22907
C2CD2	0.158153	3.83046	3.1782	0.00152752	0.0751544	-1.23026
EVI2B	0.226109	4.14129	3.17679	0.00153487	0.0751544	-1.23433
JRK	0.154363	2.69491	3.17312	0.0015542	0.0751544	-1.24492
ATP10D	0.171021	2.9933	3.17131	0.00156385	0.0751544	-1.25016
BACH2	0.138066	1.20821	3.15705	0.00164157	0.0777779	-1.29118
GNG2	0.176017	3.44398	3.15062	0.00167775	0.0783881	-1.30962
CTHRC1	0.248384	7.23183	3.13755	0.00175364	0.0808114	-1.34701
ICAM3	0.170515	1.27239	3.12749	0.00181415	0.0824704	-1.37566
GRK5	0.132834	2.80912	3.12058	0.00185682	0.0832845	-1.39529
IL7	0.144028	1.29796	3.10998	0.0019241	0.0842537	-1.42534
IL4I1	0.245709	3.18488	3.10573	0.0019517	0.0842537	-1.43736
STAT4	0.179905	1.91599	3.10544	0.00195356	0.0842537	-1.43816
RFTN1	0.169054	4.83399	3.09147	0.00204695	0.0868997	-1.47754
ANTXR2	0.159673	3.43942	3.08217	0.00211135	0.0868997	-1.50366
SYNE1	0.153762	2.32177	3.07422	0.0021679	0.0868997	-1.52593
CFH	0.207097	3.95019	3.07399	0.00216957	0.0868997	-1.52658
PEX7	-0.139498	4.55783	-3.07128	0.00218914	0.0868997	-1.53414
C7	0.375763	2.57334	3.07082	0.00219251	0.0868997	-1.53544
SNX29	0.133497	3.57332	3.07038	0.00219574	0.0868997	-1.53668
ATP2B4	0.172498	5.33752	3.06025	0.00227065	0.0885984	-1.56493
TMEM140	0.128563	4.84597	3.05444	0.00231468	0.0885984	-1.5811
DNM3	0.129023	1.33689	3.05405	0.00231767	0.0885984	-1.58219
RASSF9	0.139295	1.10826	3.04574	0.00238202	0.0886271	-1.60523
ARHGAP20	0.111912	0.947462	3.045	0.00238786	0.0886271	-1.60729
TRPV2	0.159295	3.44357	3.04108	0.0024189	0.0886271	-1.61815
FLVCR2	0.135065	2.26321	3.04046	0.00242381	0.0886271	-1.61986
NHSL2	0.160211	1.37104	3.0338	0.00247747	0.0887926	-1.63828
GPR183	0.235213	3.73485	3.03248	0.00248823	0.0887926	-1.64192
CYP1B1	0.271891	4.817	3.02816	0.00252377	0.0887926	-1.65384
LCP1	0.21772	6.41462	3.02693	0.00253391	0.0887926	-1.65722
IBA57	0.104693	2.04444	3.00869	0.00268968	0.0932793	-1.70734
RNF125	0.145523	2.38749	3.00174	0.00275122	0.0944399	-1.72634
PLEKHG1	0.179029	2.85619	2.99402	0.00282114	0.0957624	-1.7474
ITGB7	0.173108	1.81115	2.9872	0.00288428	0.0957624	-1.76597
LAYN	0.154739	2.8938	2.98631	0.00289264	0.0957624	-1.7684
PLXNB3	-0.190806	2.65677	-2.97737	0.00297755	0.0957624	-1.79267
DPYSL3	0.217535	5.95541	2.97475	0.0030029	0.0957624	-1.79978
PCSK5	0.143893	1.72144	2.97322	0.00301779	0.0957624	-1.80392
AIFM3	-0.124884	1.36949	-2.96841	0.00306496	0.0957624	-1.81693
C6orf52	-0.159287	2.14024	-2.96803	0.0030687	0.0957624	-1.81794
CLDN15	0.130269	2.95393	2.96321	0.00311677	0.0957624	-1.83097
HOXD10	0.126806	1.22162	2.96213	0.00312762	0.0957624	-1.83388
TTC39B	0.150397	2.56761	2.96098	0.00313918	0.0957624	-1.83697
CCR1	0.197741	3.44463	2.95835	0.00316585	0.0957624	-1.84406
ERAP1	0.158757	5.04062	2.95702	0.00317945	0.0957624	-1.84765
JCAD	0.165994	3.57719	2.95509	0.00319924	0.0957624	-1.85285
SMDT1	-0.113609	5.69096	-2.95339	0.00321675	0.0957624	-1.85742
GJC2	0.118801	1.28226	2.94418	0.00331314	0.0977668	-1.88214
TMC8	0.191864	2.82927	2.92881	0.00347997	0.101584	-1.92325
FYB1	0.213593	3.59718	2.92539	0.00351819	0.101584	-1.93239
EPHA3	0.208154	1.48174	2.92195	0.0035569	0.101584	-1.94153
TCTEX1D2	-0.130906	4.11665	-2.92139	0.0035633	0.101584	-1.94304
SAMD9	0.21822	3.70675	2.91542	0.00363154	0.10266	-1.9589
2023-03-01	0.14446	2.69508	2.90794	0.00371878	0.103839	-1.97874
HS3ST3B1	0.139021	1.61386	2.90657	0.00373498	0.103839	-1.98237
TNXB	0.201978	1.64603	2.90209	0.00378839	0.10446	-1.99423
STARD8	0.1286	2.47543	2.88597	0.00398623	0.109022	-2.03673
CCL5	0.285908	5.56251	2.88258	0.00402893	0.109301	-2.04562
AOC3	0.2273	4.01238	2.87161	0.00417024	0.112229	-2.07437
LRP1	0.200156	5.79186	2.85888	0.00433985	0.115867	-2.1076
OSCAR	0.147551	2.72039	2.84808	0.00448878	0.118357	-2.13571
RELB	0.157256	4.52113	2.84423	0.00454291	0.118357	-2.14569
KLRG1	0.145037	1.88125	2.8442	0.0045433	0.118357	-2.14576
CNRIP1	0.147483	3.38198	2.84085	0.00459086	0.118357	-2.15443
SLC6A8	-0.177324	4.97531	-2.83958	0.00460903	0.118357	-2.15772
PLAC8	0.184868	1.50366	2.83215	0.00471661	0.120202	-2.17692
MRPL57	-0.096901	5.43339	-2.82739	0.00478673	0.120747	-2.18919
DOK5	0.172169	2.05214	2.82584	0.00480977	0.120747	-2.19319
RECK	0.1654	2.9495	2.82293	0.00485327	0.12091	-2.20067
ZFP41	0.118328	2.8791	2.82062	0.00488815	0.12091	-2.20663
SERPINE2	0.216083	3.93655	2.81403	0.00498868	0.1217	-2.22355
NLRC3	0.126541	1.76347	2.81371	0.00499351	0.1217	-2.22436
LEKR1	-0.0770823	1.03247	-2.81144	0.00502865	0.1217	-2.23018
VASH1	0.140395	3.55579	2.80584	0.00511614	0.122933	-2.24451
CASS4	0.124424	1.43582	2.79663	0.00526314	0.125337	-2.26804
GPR132	0.156761	2.32113	2.79493	0.00529067	0.125337	-2.27237
THBD	0.17891	3.96817	2.78298	0.00548797	0.129102	-2.30276
ADAP2	0.126822	3.66412	2.77232	0.00566954	0.131543	-2.32975
FABP5	0.23216	4.54076	2.77218	0.0056718	0.131543	-2.33008
TMEM37	0.182139	3.65667	2.77004	0.00570905	0.131543	-2.33551
IRF4	0.200978	1.55048	2.76552	0.00578803	0.132455	-2.3469
NECAB2	0.0911113	0.650798	2.75791	0.00592357	0.133051	-2.36608
ZNF354C	0.138971	1.98237	2.75765	0.00592812	0.133051	-2.36671
SLFN12	0.158477	2.56009	2.7574	0.00593271	0.133051	-2.36735
PRDM8	0.0881552	0.906868	2.74205	0.0062149	0.138065	-2.40583
CSF2RA	0.167623	3.18279	2.7408	0.00623838	0.138065	-2.40895
MRPL18	-0.0893648	6.74462	-2.736	0.00632955	0.138588	-2.42095
GPNMB	0.196316	7.42989	2.7337	0.00637348	0.138588	-2.42667
KLHDC7A	-0.33844	2.17742	-2.73307	0.00638561	0.138588	-2.42825
LEPR	0.161181	1.91004	2.72698	0.00650379	0.138666	-2.44341
BCL2A1	0.22952	2.86093	2.72542	0.00653436	0.138666	-2.44729
PHACTR1	0.138959	1.99832	2.72463	0.0065499	0.138666	-2.44925
CFD	0.311987	4.89578	2.72442	0.00655409	0.138666	-2.44978
TMTC1	0.225404	2.52061	2.70798	0.00688512	0.143245	-2.49049
ANKRD22	0.203387	3.18477	2.70348	0.00697833	0.143245	-2.50159
SMIM26	-0.0887033	6.75428	-2.70342	0.00697974	0.143245	-2.50176
CIITA	0.17192	2.45204	2.70339	0.00698025	0.143245	-2.50182
EBF1	0.150762	2.46046	2.70324	0.00698341	0.143245	-2.50219
ZNF286B	0.0872286	0.988206	2.69709	0.00711282	0.144888	-2.51735
ANXA6	0.132063	8.05646	2.69535	0.00714966	0.144888	-2.52161
HHIPL2	-0.207855	1.18679	-2.68864	0.00729388	0.146698	-2.53809
EPCAM	-0.156335	8.25886	-2.68674	0.00733517	0.146698	-2.54274
ITGAM	0.175686	3.40757	2.68496	0.00737422	0.146698	-2.54712
IGSF10	0.131033	0.870657	2.68317	0.00741342	0.146698	-2.55149
CLEC2D	0.133344	2.72319	2.67595	0.00757395	0.148268	-2.56915
HPSE	0.125137	1.85429	2.67356	0.00762756	0.148268	-2.57496
PRDM1	0.146252	3.2636	2.67322	0.00763526	0.148268	-2.57579
GON7	-0.0903935	4.69274	-2.67095	0.0076867	0.148268	-2.58132
LRRC49	-0.110387	1.60245	-2.66979	0.00771313	0.148268	-2.58415
GPD1	0.334493	2.58912	2.66652	0.0077881	0.148859	-2.59212
LSR	-0.131254	7.11585	-2.6609	0.00791826	0.150492	-2.60577
FAM155B	-0.164843	1.52508	-2.65112	0.0081497	0.15402	-2.62948
GLIPR2	0.178358	4.72226	2.63834	0.00846101	0.15901	-2.66031
BANK1	0.180179	1.28713	2.63153	0.00863116	0.160742	-2.67667
XDH	-0.219564	1.62852	-2.62997	0.00867082	0.160742	-2.68044
GPRIN3	0.172958	2.13706	2.62895	0.0086965	0.160742	-2.68286
ADGRA2	0.164629	3.7142	2.62144	0.00888929	0.163407	-2.70087
PLCB2	0.13692	3.00805	2.61233	0.00912791	0.166882	-2.72262
IL15RA	0.150731	3.77678	2.60956	0.00920168	0.167321	-2.72922
C11orf45	0.0913427	1.34854	2.6048	0.00932964	0.168736	-2.74055
COA5	-0.0661051	5.29758	-2.59195	0.0096827	0.174185	-2.771
PRG4	0.19739	1.35107	2.58801	0.00979358	0.174534	-2.78033
AQP7	0.220763	1.39657	2.58686	0.00982593	0.174534	-2.78303
ICAM1	0.195027	4.88675	2.5857	0.00985893	0.174534	-2.78577
ZNF573	0.103893	1.71274	2.58297	0.00993676	0.174534	-2.79221
GCAT	-0.140368	4.50631	-2.57825	0.0100725	0.174534	-2.80332
FAM222A	-0.158954	2.89578	-2.57761	0.0100911	0.174534	-2.80483
GSDMD	0.149006	5.67686	2.57746	0.0100957	0.174534	-2.8052
ILK	0.118335	3.7278	2.5748	0.0101728	0.174534	-2.81143
TPPP3	-0.212519	4.23957	-2.56567	0.0104427	0.174534	-2.83285
TBC1D1	0.121089	4.71728	2.56249	0.0105383	0.174534	-2.84031
ITM2A	0.219243	4.45574	2.56199	0.0105535	0.174534	-2.84148
NRIP2	0.111053	2.2938	2.56178	0.0105597	0.174534	-2.84197
MDGA1	0.118605	1.40288	2.56017	0.0106084	0.174534	-2.84573
PCDH18	0.170365	3.12115	2.55858	0.0106569	0.174534	-2.84945
TNS1	0.157311	5.02326	2.55759	0.010687	0.174534	-2.85176
GBP4	0.218882	3.95987	2.55597	0.0107363	0.174534	-2.85552
GPR37	0.166797	2.00549	2.55395	0.0107986	0.174534	-2.86025
DENND6B	-0.107833	2.98393	-2.55357	0.0108103	0.174534	-2.86113
PKIA	0.204508	1.73699	2.54943	0.0109385	0.174534	-2.87077
C15orf65	-0.114415	3.26405	-2.54934	0.0109414	0.174534	-2.87099
LRRC43	-0.119148	0.99947	-2.54916	0.010947	0.174534	-2.8714
DDX60L	0.154774	3.55093	2.54907	0.0109498	0.174534	-2.87161
CHGB	-0.303868	0.731589	-2.54555	0.0110602	0.174534	-2.87981
SH3BP5	0.151314	3.41877	2.54517	0.0110722	0.174534	-2.88069
SLC8A1	0.0842445	1.13557	2.54495	0.0110791	0.174534	-2.8812
AOX1	0.194168	2.09749	2.54447	0.011094	0.174534	-2.8823
CMTM8	-0.163467	4.43919	-2.54333	0.0111303	0.174534	-2.88496
ARHGAP45	0.139477	4.32463	2.54255	0.0111548	0.174534	-2.88676
GREM1	0.210775	2.85056	2.5367	0.0113418	0.176638	-2.90033
NDUFA1	-0.0859381	7.92051	-2.53195	0.0114955	0.178208	-2.91132
CTNNA2	-0.103431	0.226951	-2.52756	0.0116394	0.179403	-2.92146
IL3RA	0.120019	3.82999	2.52635	0.0116793	0.179403	-2.92426
MMP3	0.266491	3.45471	2.52001	0.0118904	0.181065	-2.93886
HSPG2	0.195517	5.43365	2.51703	0.0119907	0.181065	-2.9457
TSPAN8	-0.283438	1.38873	-2.51564	0.0120376	0.181065	-2.94888
EVC2	0.112455	1.595	2.51546	0.012044	0.181065	-2.94932
MCAT	-0.0831923	4.47026	-2.51508	0.0120567	0.181065	-2.95017
KRBA2	0.064357	0.692243	2.51063	0.0122089	0.182536	-2.96039
DLC1	0.157422	3.70725	2.50726	0.0123252	0.182895	-2.96812
SNCAIP	0.13582	1.3654	2.50205	0.0125066	0.182895	-2.98001
FANK1	-0.179225	3.53545	-2.50187	0.012513	0.182895	-2.98043
SLC25A53	0.0510549	1.08778	2.50177	0.0125167	0.182895	-2.98067
CTSW	0.213614	2.80233	2.50161	0.0125221	0.182895	-2.98102
GDPGP1	-0.079545	2.18991	-2.50056	0.012559	0.182895	-2.98342
IL27RA	0.18547	3.91724	2.4973	0.0126745	0.183118	-2.99087
ALDH2	0.17296	4.34423	2.4957	0.0127315	0.183118	-2.99452
GXYLT2	0.202531	3.59593	2.49462	0.01277	0.183118	-2.99697
IFIT2	0.201285	4.40044	2.494	0.0127921	0.183118	-2.99838
MAP1LC3A	-0.148295	4.70387	-2.49192	0.0128668	0.183406	-3.00311
THSD7A	0.101795	1.12465	2.48898	0.0129732	0.184124	-3.00981
PTGS1	0.143305	3.29095	2.48654	0.0130618	0.184124	-3.01535
LAP3	0.11739	7.09108	2.48601	0.0130814	0.184124	-3.01656
BST1	0.112273	2.71894	2.48334	0.0131789	0.184725	-3.0226
SH3TC1	0.115449	2.83391	2.48041	0.0132871	0.185468	-3.02925
EFCAB6	-0.103783	1.31186	-2.47868	0.0133513	0.185594	-3.03316
ROR2	0.167619	3.60758	2.47663	0.013428	0.185892	-3.03782
VCAN	0.225822	5.96671	2.46896	0.0137171	0.187752	-3.05512
SDR16C5	-0.319572	3.13348	-2.46771	0.0137648	0.187752	-3.05794
PCOTH	-0.119829	1.19992	-2.46738	0.0137776	0.187752	-3.05869
CEP85L	0.0943689	1.41182	2.46717	0.0137856	0.187752	-3.05916
TMEM232	-0.096708	0.773323	-2.46509	0.0138652	0.187868	-3.06384
ATP8B4	0.0987436	1.39993	2.46375	0.013917	0.187868	-3.06686
FLRT2	0.0969276	0.935339	2.46148	0.014005	0.187868	-3.07197
TMEM92	-0.11172	0.920653	-2.46115	0.0140175	0.187868	-3.0727
SLC7A7	0.136747	3.91095	2.45803	0.0141394	0.18875	-3.07973
MOSPD1	-0.0810783	3.94182	-2.45387	0.0143029	0.190178	-3.08905
CES1	0.233224	2.82861	2.45062	0.0144317	0.191135	-3.09632
UNC13D	0.18303	3.54641	2.44151	0.0147989	0.19523	-3.11668
RAP1GAP	-0.165578	3.92929	-2.43711	0.0149789	0.195753	-3.12647
DDIT4	0.189904	6.46775	2.43593	0.0150278	0.195753	-3.12911
IL18BP	0.12834	3.05849	2.43412	0.0151025	0.195753	-3.13312
IGDCC4	0.108667	1.32719	2.43224	0.0151807	0.195753	-3.13731
SRPX2	0.167995	4.36475	2.43143	0.0152147	0.195753	-3.13912
CDK5R2	-0.112462	0.229533	-2.43046	0.0152549	0.195753	-3.14125
NR1D1	-0.142455	4.26517	-2.42964	0.0152894	0.195753	-3.14309
CDHR3	-0.186212	1.71423	-2.42929	0.0153041	0.195753	-3.14386
IER3IP1	-0.0904581	5.37083	-2.42304	0.0155683	0.198327	-3.15771
STAT5A	0.135615	4.81511	2.42111	0.015651	0.198327	-3.16199
COL1A1	0.234151	10.8065	2.41927	0.0157295	0.198327	-3.16604
PDE1A	0.106219	1.53508	2.419	0.0157411	0.198327	-3.16664
ANKRD44	0.125161	2.55591	2.41754	0.0158043	0.198379	-3.16988
STPG1	-0.0749986	2.49119	-2.40339	0.0164255	0.204303	-3.20103
METTL27	-0.179094	3.14813	-2.40277	0.0164532	0.204303	-3.20239
FAM227A	-0.0786576	1.18842	-2.40265	0.0164584	0.204303	-3.20264
LRRC69	0.0803501	1.05056	2.39986	0.0165838	0.205103	-3.20877
CEACAM6	-0.446801	4.72969	-2.39534	0.0167886	0.205696	-3.21868
MCUB	0.106605	4.56302	2.3949	0.0168086	0.205696	-3.21964
EFNA3	-0.188789	4.10094	-2.39475	0.0168152	0.205696	-3.21996
ADAM12	0.20935	4.65991	2.39166	0.0169565	0.206673	-3.22671
BOLA3	-0.0782971	3.53704	-2.3896	0.0170514	0.207079	-3.23121
APOE	0.193532	8.67195	2.38795	0.0171277	0.207257	-3.23481
GALNT16	0.20912	2.91937	2.38566	0.0172345	0.207802	-3.23982
CD38	0.165945	1.40585	2.37797	0.0175957	0.2114	-3.25654
OASL	0.212921	3.38152	2.37632	0.0176742	0.211534	-3.26013
ICA1	-0.12479	5.72744	-2.37447	0.0177626	0.211534	-3.26415
MAP2K6	0.127617	2.4705	2.37378	0.0177955	0.211534	-3.26564
RASA3	0.123044	4.14178	2.37197	0.0178826	0.21182	-3.26957
MAP4K1	0.155605	2.80422	2.36909	0.0180217	0.212719	-3.27581
FUOM	0.148054	3.52639	2.362	0.018368	0.216048	-3.29113
OLFML1	0.1427	3.40484	2.35457	0.0187369	0.219093	-3.30713
SERINC2	-0.151674	7.21704	-2.35417	0.0187571	0.219093	-3.308
PLAT	-0.253773	6.01855	-2.34973	0.0189812	0.220504	-3.31755
DPYD	0.151636	3.73115	2.34857	0.0190401	0.220504	-3.32004
LHFPL6	0.146959	5.20383	2.34754	0.0190927	0.220504	-3.32225
SHC3	-0.0767277	0.741302	-2.34599	0.0191714	0.220504	-3.32556
ADM2	-0.144659	3.0627	-2.34533	0.0192056	0.220504	-3.32699
SPATA24	0.112311	3.12055	2.34386	0.0192807	0.220614	-3.33013
MME	0.20405	3.11018	2.34009	0.0194757	0.221062	-3.33821
ERO1B	-0.169578	3.20146	-2.33985	0.019488	0.221062	-3.33872
LYPLA2	-0.0825323	6.51671	-2.33929	0.0195171	0.221062	-3.33992
AKR1C1	0.174321	1.39135	2.33417	0.0197846	0.22334	-3.35085
PDE5A	0.175897	2.97988	2.33214	0.0198917	0.223799	-3.35518
RSPH3	-0.102469	3.30652	-2.32756	0.020135	0.22578	-3.36493
ST6GALNAC6	0.0910527	5.63332	2.32372	0.0203407	0.226875	-3.37309
ASB9	0.122843	1.73773	2.32322	0.0203675	0.226875	-3.37414
DERL3	0.173284	3.3675	2.31962	0.0205628	0.228295	-3.38179
AGAP2	0.104695	1.74512	2.31699	0.0207059	0.229127	-3.38735
HLA-DMB	0.151005	4.35853	2.31498	0.0208159	0.22959	-3.3916
EXOC3L4	0.109345	0.759833	2.31349	0.0208982	0.229744	-3.39476
ARHGAP22	0.117873	2.37901	2.31085	0.0210443	0.230596	-3.40034
PAQR8	0.109028	2.64438	2.30879	0.0211586	0.231096	-3.40468
FOXP4	-0.114837	5.49224	-2.3056	0.0213376	0.232297	-3.41143
IRF5	0.105501	3.6309	2.30338	0.0214621	0.232391	-3.41608
RAB30	0.200455	3.79162	2.30185	0.0215491	0.232391	-3.41932
ADAM19	0.140068	3.15459	2.30177	0.0215535	0.232391	-3.41949
EZH1	0.0999743	4.32644	2.29067	0.0221901	0.23815	-3.44277
CPQ	0.121143	5.72185	2.28997	0.0222309	0.23815	-3.44424
KIAA0513	0.102279	2.93693	2.28833	0.0223265	0.23815	-3.44767
ADSSL1	-0.132064	2.82974	-2.28722	0.0223914	0.23815	-3.44999
CLCN5	0.0898657	1.79176	2.28637	0.0224416	0.23815	-3.45178
COL28A1	-0.124046	1.03166	-2.28076	0.0227726	0.240741	-3.46348
PRDM11	0.0806638	1.71922	2.27982	0.0228289	0.240741	-3.46545
STON1	0.115009	2.23635	2.27836	0.0229158	0.240903	-3.46849
CCDC157	-0.0747428	1.65614	-2.27376	0.023192	0.243046	-3.47805
EBF3	0.114668	1.57316	2.27233	0.0232787	0.243198	-3.48103
VSIR	0.128241	3.85955	2.26598	0.0236664	0.246482	-3.49421
SS18L2	-0.0713305	5.29552	-2.26303	0.0238478	0.247605	-3.5003
MIEN1	-0.170038	6.07415	-2.25909	0.024093	0.249381	-3.50845
IKBKE	0.110465	3.87826	2.25712	0.0242164	0.24989	-3.51253
AK9	-0.0969618	2.04579	-2.25405	0.0244091	0.251108	-3.51884
NUAK1	0.131927	3.38013	2.25201	0.0245383	0.251667	-3.52305
HES1	-0.114344	6.66356	-2.24859	0.0247559	0.252419	-3.53008
CD83	0.13065	4.19306	2.2485	0.0247617	0.252419	-3.53026
PCOLCE	0.150917	6.82406	2.24548	0.0249557	0.253628	-3.53648
PRPS2	-0.10792	5.74292	-2.24203	0.0251782	0.25472	-3.54354
KBTBD8	0.0793756	1.01442	2.24075	0.0252619	0.25472	-3.54618
DYRK1B	-0.109666	4.74822	-2.24031	0.0252903	0.25472	-3.54708
FOXF2	0.115997	1.98731	2.23763	0.025465	0.255105	-3.55255
S1PR2	0.0880624	3.42124	2.2374	0.0254801	0.255105	-3.55303
MTMR8	0.058645	0.585981	2.23589	0.0255793	0.255337	-3.55611
ZSCAN5A	-0.0700501	1.94957	-2.23361	0.02573	0.256082	-3.56079
P2RY6	0.136032	2.44466	2.23156	0.0258654	0.256184	-3.56496
HYAL3	-0.102144	2.81306	-2.23115	0.0258925	0.256184	-3.56579
ITGA7	0.161859	2.87008	2.22961	0.0259952	0.256445	-3.56894
RTL8A	-0.107727	6.33632	-2.22573	0.0262549	0.257758	-3.57684
IL11RA	0.107879	2.8919	2.22534	0.0262815	0.257758	-3.57764
LGALS9	0.14202	5.29747	2.21557	0.0269463	0.261563	-3.59748
GLMN	0.0853446	3.56531	2.21557	0.0269464	0.261563	-3.59748
CHMP6	0.0925556	5.00916	2.21454	0.0270169	0.261563	-3.59956
PSMB10	0.11309	5.36758	2.21421	0.02704	0.261563	-3.60024
NAALAD2	0.0613453	0.790517	2.21394	0.0270582	0.261563	-3.60077
C19orf73	-0.0911208	2.15131	-2.2128	0.0271372	0.261574	-3.60308
TMCC3	0.123533	2.45953	2.20574	0.0276299	0.265202	-3.61735
MVB12B	0.0932029	3.30942	2.20515	0.0276712	0.265202	-3.61854
SORBS1	0.164331	3.91774	2.20231	0.0278718	0.265474	-3.62426
LOX	0.173304	4.50682	2.20218	0.0278806	0.265474	-3.62451
NAT9	0.0877167	5.20197	2.2014	0.0279364	0.265474	-3.6261
VAMP1	0.112422	2.89947	2.19277	0.0285543	0.270582	-3.64343
DOCK6	0.0875296	3.90383	2.19137	0.0286557	0.27078	-3.64624
SPRY4	-0.116236	4.12574	-2.1834	0.0292384	0.275512	-3.66217
SLC12A4	0.097087	4.31531	2.18052	0.0294521	0.276751	-3.66793
C1orf53	-0.124734	2.89675	-2.17902	0.0295633	0.276872	-3.67091
PRKAA2	-0.175132	2.04084	-2.17813	0.0296296	0.276872	-3.67268
GTDC1	0.068349	2.25998	2.17238	0.0300622	0.279115	-3.68414
PLEK2	-0.114794	3.69707	-2.17104	0.0301633	0.279115	-3.68679
HLA-DRA	0.161397	10.0889	2.17002	0.0302406	0.279115	-3.68881
TMED1	0.0919611	4.38006	2.16968	0.0302668	0.279115	-3.68949
CORO2B	0.102864	1.63862	2.16944	0.0302845	0.279115	-3.68996
SPNS3	0.0823045	0.854389	2.16696	0.0304737	0.279367	-3.69488
PLA2G6	-0.111037	3.39799	-2.16691	0.0304779	0.279367	-3.69499
MITF	0.120944	2.9094	2.16404	0.0306978	0.280618	-3.70066
SLC27A2	-0.258686	3.22802	-2.15833	0.0311401	0.283889	-3.71195
CD47	0.101305	5.44257	2.15273	0.0315794	0.286532	-3.723
GATA6	0.124745	2.20855	2.15246	0.0316003	0.286532	-3.72352
GLIPR1	0.109514	3.31271	2.14695	0.0320381	0.287799	-3.73437
PPWD1	0.0734734	4.64316	2.14636	0.0320847	0.287799	-3.73551
TMC4	-0.163925	6.54143	-2.14555	0.0321494	0.287799	-3.7371
PDK4	0.224188	4.27319	2.14486	0.0322051	0.287799	-3.73847
SUPT3H	0.0708207	2.4987	2.14362	0.0323046	0.287799	-3.7409
CACNG6	-0.17107	0.587662	-2.14313	0.0323441	0.287799	-3.74186
CCDC3	0.137209	3.62584	2.14235	0.032407	0.287799	-3.74339
TLR3	0.122544	2.36553	2.14213	0.0324244	0.287799	-3.74381
SMPDL3A	-0.120144	3.99504	-2.13719	0.032825	0.290411	-3.75348
XYLT1	0.138371	2.78138	2.13638	0.0328914	0.290411	-3.75507
TRIM36	-0.188275	2.16412	-2.13319	0.0331526	0.291295	-3.7613
CCDC17	-0.0656211	0.811342	-2.13304	0.0331646	0.291295	-3.76158
GMIP	0.0833928	4.1487	2.13124	0.0333136	0.291768	-3.76511
BCL11B	0.131799	1.40533	2.1292	0.0334824	0.291768	-3.76908
IQCD	-0.102896	2.37389	-2.12834	0.0335537	0.291768	-3.77075
MTIF3	-0.0684066	6.341	-2.12677	0.0336841	0.291768	-3.7738
CNTN1	0.176751	2.28424	2.12574	0.0337703	0.291768	-3.77581
FOXP2	0.0708869	0.680001	2.12544	0.0337948	0.291768	-3.77638
YPEL4	0.0562139	0.663033	2.12507	0.0338257	0.291768	-3.7771
PAM16	0.0912943	4.65752	2.12225	0.0340624	0.292667	-3.78258
SLC7A9	-0.0541536	0.613998	-2.12176	0.0341039	0.292667	-3.78354
SMIM10L1	-0.0690457	4.15045	-2.1173	0.0344816	0.295155	-3.79219
ENC1	0.124999	4.97314	2.11502	0.0346759	0.296065	-3.79661
SPHK1	0.147852	4.55359	2.11154	0.0349737	0.297852	-3.80332
AGPAT4	0.0980363	1.89378	2.10967	0.0351355	0.298474	-3.80694
STX11	0.113504	2.30425	2.10478	0.0355598	0.300986	-3.81636
GADD45B	0.123842	6.04054	2.10421	0.0356101	0.300986	-3.81747
QPRT	0.193574	4.24653	2.10139	0.0358569	0.302312	-3.82289
CFAP43	-0.114453	1.41979	-2.099	0.0360679	0.303331	-3.82749
DLG3	-0.0809455	5.12668	-2.0971	0.0362358	0.303885	-3.83113
AC092835.1	0.083201	0.903453	2.09549	0.0363791	0.303885	-3.83422
BTN3A1	0.115431	4.70002	2.09496	0.0364264	0.303885	-3.83524
TXNDC5	0.117678	2.77029	2.09419	0.0364951	0.303885	-3.83671
FXYD6	0.135328	4.00813	2.08945	0.0369201	0.306665	-3.84578
WDR66	-0.119683	1.79775	-2.08783	0.0370668	0.307125	-3.84888
ANKDD1A	0.0711088	2.00111	2.08432	0.0373854	0.308834	-3.85558
AASS	0.119492	2.19625	2.08353	0.0374567	0.308834	-3.85707
MB	-0.170282	5.45916	-2.0799	0.0377892	0.310814	-3.86399
KCTD7	0.0868585	3.145	2.07754	0.0380072	0.311844	-3.86849
TMA7	-0.0782481	7.89983	-2.07418	0.0383188	0.31337	-3.87487
C9orf152	-0.227254	4.15863	-2.07353	0.0383795	0.31337	-3.87611
DCP2	0.0839149	3.9144	2.07034	0.038677	0.313705	-3.88214
ZNF783	0.0887083	3.44647	2.07006	0.0387033	0.313705	-3.88267
ARAP2	0.113278	2.59333	2.06939	0.038767	0.313705	-3.88396
TLCD1	-0.130875	4.75075	-2.06883	0.038819	0.313705	-3.885
COQ10A	-0.0867475	3.28349	-2.06811	0.0388868	0.313705	-3.88636
GEMIN7	-0.0588635	4.57236	-2.06648	0.0390406	0.313968	-3.88945
SNCA	0.0839875	1.39702	2.06579	0.039106	0.313968	-3.89076
PCDHGA11	0.0624452	0.580391	2.06436	0.039242	0.31431	-3.89347
CTC1	0.101396	3.68923	2.06185	0.0394809	0.315435	-3.8982
LRCH2	0.0683993	0.980489	2.06091	0.03957	0.315435	-3.89996
TTLL1	-0.0749799	4.14698	-2.05898	0.039755	0.31616	-3.9036
TRIM65	0.0815525	4.49274	2.05795	0.0398546	0.316205	-3.90555
TMEM229B	0.142718	3.57117	2.05598	0.0400438	0.316958	-3.90925
TMEM151A	-0.0823261	0.351237	-2.04672	0.040947	0.323347	-3.92663
HSPA12B	0.118644	2.95414	2.04506	0.041111	0.323881	-3.92975
AP1S2	0.0891923	4.26612	2.04155	0.0414587	0.325697	-3.93631
DGAT2	0.173395	3.29926	2.04078	0.041535	0.325697	-3.93774
CHSY3	0.102893	2.02367	2.03602	0.0420121	0.328671	-3.94663
PINX1	0.0687526	2.46134	2.03497	0.0421179	0.328735	-3.94858
ZC4H2	0.119303	2.04274	2.03208	0.04241	0.330248	-3.95396
SLC27A3	0.101135	3.97195	2.02952	0.0426701	0.331506	-3.95871
LRP2BP	-0.0644134	1.28312	-2.02802	0.0428232	0.33193	-3.9615
TMEM14A	-0.0858878	6.2402	-2.02392	0.0432446	0.334425	-3.96911
FAM193B	0.0856969	4.17224	2.02083	0.0435644	0.336126	-3.97483
C1QTNF1	0.130971	4.34145	2.01797	0.0438615	0.337484	-3.98011
LTBP2	0.150395	5.48805	2.01698	0.0439646	0.337484	-3.98193
RPTOR	0.078971	4.17279	2.01625	0.0440414	0.337484	-3.98329
MMP16	0.132225	1.77553	2.01393	0.0442848	0.338578	-3.98756
CD40	0.118981	4.15166	2.01044	0.0446531	0.340619	-3.99399
CT62	-0.184288	2.18159	-2.00875	0.044833	0.340661	-3.99711
UBE2D4	-0.0549279	4.03587	-2.00848	0.0448611	0.340661	-3.99759
SPATA18	-0.157002	2.55539	-2.00556	0.0451726	0.342254	-4.00296
CREM	0.0630047	4.44455	2.00225	0.0455276	0.342667	-4.00902
IRF1	0.114448	4.87607	2.00212	0.0455423	0.342667	-4.00927
C6orf223	-0.129132	0.58659	-2.00156	0.045602	0.342667	-4.01029
TWIST1	0.148718	3.35455	2.00126	0.0456346	0.342667	-4.01084
PRR15L	-0.160816	6.04923	-1.99884	0.0458969	0.343869	-4.01528
S100P	-0.31763	4.99331	-1.99775	0.0460152	0.343989	-4.01727
CENPS	-0.0742588	3.45946	-1.99513	0.0463007	0.345017	-4.02206
GREM2	0.0965466	0.824085	1.9946	0.0463578	0.345017	-4.02302
STK17A	0.086658	4.42169	1.99052	0.0468065	0.346956	-4.03047
COL16A1	0.147375	5.28232	1.98982	0.0468837	0.346956	-4.03175
NAP1L3	0.104155	1.94491	1.98889	0.0469864	0.346956	-4.03344
COL6A1	0.155535	8.50415	1.98794	0.0470915	0.346956	-4.03517
GPX3	0.178974	5.96807	1.98738	0.0471531	0.346956	-4.03618
PRDM5	0.0766047	1.35825	1.98663	0.0472371	0.346956	-4.03755
CCSER1	0.0956174	1.2727	1.98361	0.0475735	0.348352	-4.04304
KCNN3	0.0579158	1.00697	1.98306	0.0476343	0.348352	-4.04403
ENKUR	-0.0693012	0.518656	-1.98194	0.0477605	0.348517	-4.04607
IFITM2	0.1334	7.98375	1.97714	0.0483005	0.351695	-4.05476
IQCK	-0.0996004	3.48991	-1.97324	0.0487444	0.353836	-4.06182
EFNB1	0.0910383	4.27097	1.9727	0.048805	0.353836	-4.06278
N4BP3	0.133388	3.79909	1.97007	0.0491061	0.355253	-4.06753
NRXN2	0.0919407	1.26325	1.96273	0.0499554	0.360622	-4.08075
