# Supplementary material for: A molecular classification system for estimating radiotherapy response and anticancer immunity for individual breast cancer patients
Source: Front Oncol. 2023 Oct 20;13:1288698. doi: 10.3389/fonc.2023.1288698 (PMC10623135; doi:10.3389/fonc.2023.1288698)
Supplement: Supplementary Table 5 — The top 100 up-regulated marker genes in each cluster. [file Table_5.xlsx]

## Sheet: Sheet1
probe	class	dirct
IGHV5-51	C1	up
IGHV1-18	C1	up
IGKV4-1	C1	up
IGHM	C1	up
IGLV2-14	C1	up
IGKV1-5	C1	up
IGHV3-23	C1	up
CXCL9	C1	up
IGHV4-39	C1	up
IGHG1	C1	up
IGLV3-25	C1	up
IGLV1-47	C1	up
IGLV3-1	C1	up
IGKV3-11	C1	up
IGLV1-44	C1	up
IGHV3-21	C1	up
IGKC	C1	up
IGLV2-23	C1	up
IGKV3-20	C1	up
IGLV1-40	C1	up
IGHV3-30	C1	up
IGLV3-19	C1	up
IGHV3-15	C1	up
CCL19	C1	up
IGHV1-2	C1	up
IGHV4-59	C1	up
IGHV1-69D	C1	up
IGHV4-34	C1	up
IGHV3-11	C1	up
IGLV3-21	C1	up
JCHAIN	C1	up
IGHV1-46	C1	up
IGLC3	C1	up
IGLV2-11	C1	up
IGHV3-49	C1	up
IGLC2	C1	up
IGLV3-10	C1	up
IGLV1-51	C1	up
IGLV4-69	C1	up
IGKV3-15	C1	up
IGHG3	C1	up
IGHV1-24	C1	up
IGKV1-16	C1	up
IGHV3-33	C1	up
IGHA1	C1	up
IGKV1-17	C1	up
IGLV6-57	C1	up
IGLL5	C1	up
IGKV1-9	C1	up
IGLV2-8	C1	up
IGKV1-6	C1	up
IGHJ3	C1	up
IGHV3-74	C1	up
IGHV3-48	C1	up
IGKV1-27	C1	up
IGHV2-70	C1	up
IGHV2-26	C1	up
IGHV3-73	C1	up
IGHG2	C1	up
TRBC2	C1	up
CXCL13	C1	up
CD79A	C1	up
CD2	C1	up
IGKV2-24	C1	up
LYZ	C1	up
IL7R	C1	up
IGHV2-5	C1	up
CD3E	C1	up
IGHA2	C1	up
GZMK	C1	up
IGHV3-53	C1	up
IGHV1-69	C1	up
IGHV4-31	C1	up
FDCSP	C1	up
CD3D	C1	up
IGLV8-61	C1	up
GBP5	C1	up
IGLV7-46	C1	up
CCL5	C1	up
IL2RG	C1	up
CXCL10	C1	up
IDO1	C1	up
PTPRC	C1	up
IGLV7-43	C1	up
UBD	C1	up
IGKV2D-29	C1	up
IGLV5-45	C1	up
GZMA	C1	up
CCL21	C1	up
NKG7	C1	up
IGHV3-72	C1	up
IGHJ2	C1	up
TRBV28	C1	up
IGKV3D-20	C1	up
CXCL11	C1	up
IGHV3-66	C1	up
OR2I1P	C1	up
IGHV3-13	C1	up
LCK	C1	up
TRAC	C1	up
EEF1A2	C2	up
CPB1	C2	up
AKR7A3	C2	up
ESR1	C2	up
TFF3	C2	up
KCNJ3	C2	up
AGR3	C2	up
NKAIN1	C2	up
COX6C	C2	up
TPSP2	C2	up
SMIM22	C2	up
GATA3-AS1	C2	up
AC120498.4	C2	up
FOXA1	C2	up
DNAJC12	C2	up
AC008268.1	C2	up
PCP2	C2	up
SPDEF	C2	up
TFF1	C2	up
DIO1	C2	up
AL356311.1	C2	up
AGR2	C2	up
GAMT	C2	up
DHRS2	C2	up
CYP2A6	C2	up
TMPRSS6	C2	up
SERPINA11	C2	up
TNNT1	C2	up
MSMB	C2	up
BMPR1B	C2	up
FAM234B	C2	up
GATA3	C2	up
METRN	C2	up
SERPINA5	C2	up
STC2	C2	up
PHGR1	C2	up
CARTPT	C2	up
MRPS30-DT	C2	up
MLPH	C2	up
KLHDC9	C2	up
CYP2B7P	C2	up
H2AFJ	C2	up
DEGS2	C2	up
TMEM145	C2	up
CST9	C2	up
PLPPR3	C2	up
KIF12	C2	up
RIMS4	C2	up
PRR15	C2	up
AZGP1	C2	up
AL390294.1	C2	up
C19orf33	C2	up
LINC02224	C2	up
RNU6-813P	C2	up
HPN	C2	up
NPY1R	C2	up
INSYN2	C2	up
STARD10	C2	up
CNTD2	C2	up
MAPT	C2	up
ZNF703	C2	up
BMPR1B-DT	C2	up
SERPINA6	C2	up
RAB26	C2	up
FBXL16	C2	up
KRT18	C2	up
CGA	C2	up
AC037198.2	C2	up
AC008663.1	C2	up
PKIB	C2	up
DRAIC	C2	up
ZG16B	C2	up
CA12	C2	up
SLC39A6	C2	up
SYT13	C2	up
AC018816.1	C2	up
PRR36	C2	up
AZGP1P1	C2	up
AC044784.1	C2	up
FGFR3	C2	up
DOK7	C2	up
SEMA3B	C2	up
NECAB3	C2	up
THSD4	C2	up
AC106782.2	C2	up
SEMA3B-AS1	C2	up
NPNT	C2	up
AL161908.1	C2	up
CACNA2D2	C2	up
TMC4	C2	up
MISP3	C2	up
TRH	C2	up
IGFBP2	C2	up
RERG	C2	up
MISP	C2	up
SYNE4	C2	up
NEURL1	C2	up
AC083906.3	C2	up
AFF3	C2	up
RHBDL1	C2	up
